# Supplementary material for: Sex-biased genes and metabolites explain morphologically sexual dimorphism and reproductive costs in Salix paraplesia catkins
Source: Hortic Res. 2021 Jun 1;8:125. doi: 10.1038/s41438-021-00566-3 (PMC8166972; doi:10.1038/s41438-021-00566-3)
Supplement: Supplementary file 2 — Supplemental Table S1 [file 41438_2021_566_MOESM2_ESM.xlsx]

## Sheet: Sheet1
Supplement Table 1 Significance testing of difference in catkin length and projected area.Group: S1, early stage; S2, blooming stage; S3, later stage; F, female flower; M, male flower. Asterisk indicated significant level of Mann-Whitney U test: *, P < 0.05; **, P < 0.01; ***, P < 0.001.
Feature	Group	S1F	S2F	S3F	S1M	S2M	S3M
Length	S1F	NA	***	***	***	***	***
	S2F	***	NA	0.111	***	***	**
	S3F	***	0.111	NA	***	**	0.067
	S1M	***	***	***	NA	***	***
	S2M	***	***	**	***	NA	0.943
	S3M	***	**	0.067	***	0.943	NA
Projected area	S1F	NA	***	***	***	***	***
	S2F	***	NA	0.053	0.421	***	***
	S3F	***	0.053	NA	**	***	***
	S1M	***	0.421	**	NA	***	***
	S2M	***	***	***	***	NA	0.053
	S3M	***	***	***	***	0.053	NA
