# Supplementary material for: Sex-biased genes and metabolites explain morphologically sexual dimorphism and reproductive costs in Salix paraplesia catkins
Source: Hortic Res. 2021 Jun 1;8:125. doi: 10.1038/s41438-021-00566-3 (PMC8166972; doi:10.1038/s41438-021-00566-3)
Supplement: Supplementary file 3 — Supplemental Table S2 [file 41438_2021_566_MOESM3_ESM.xlsx]

## Sheet: Sheet1
Supplement Table 2 Summary of quality control of mRNA-seq data. S1, early stage; S2, blooming stage; S3, later stage; F, female; M, male; Q20, the percentage of Phred > 20 bases; Q30, the percentage of Phred > 30 bases.
Sample	Library_ID	Raw reads count	Clean reads count	Clean bases	Error rate(%)	Q20(%)	Q30(%)	GC percentage(%)
S1M_1	FRAS190069508-1a	48420792	47869530	7.18G	0.03	97.52	92.98	44.29
S1M_2	FRAS190069509-1a	41228658	40750330	6.11G	0.03	97.54	93.04	44.49
S1M_3	FRAS190069510-1a	44018354	43621264	6.54G	0.03	97.48	92.84	44.16
S1F_1	FRAS190069511-1a	44962224	44388320	6.66G	0.03	97.52	92.99	44.28
S1F_2	FRAS190069512-1a	56305360	55618506	8.34G	0.03	97.41	92.71	43.99
S1F_3	FRAS190069513-1a	65979650	65230122	9.78G	0.03	97.09	92	44.26
S2M_1	FRAS190069520-1a	49357168	48752692	7.31G	0.03	97.69	93.39	44.04
S2M_2	FRAS190069521-1a	56866656	56213930	8.43G	0.03	97.43	92.74	44.2
S2M_3	FRAS190069522-1a	49664200	49074874	7.36G	0.03	97.65	93.26	44.52
S2F_1	FRAS190069523-1a	50907528	50236974	7.54G	0.03	97.59	93.16	43.96
S2F_2	FRAS190069524-1a	50716716	50079648	7.51G	0.03	97.56	93.09	44.41
S2F_3	FRAS190069525-1a	42648354	42078840	6.31G	0.03	97.56	93.11	44.18
S3M_1	FRAS190069514-1a	60230282	59270856	8.89G	0.03	97.64	93.26	44.57
S3M_2	FRAS190069515-1a	55732278	55109940	8.27G	0.03	97.74	93.42	44.71
S3M_3	FRAS190069516-1a	57088466	56505930	8.48G	0.03	97.37	92.64	44.38
S3F_1	FRAS190069517-1a	64281326	63463522	9.52G	0.03	97.57	93.14	44.57
S3F_2	FRAS190069518-1a	53499338	52762912	7.91G	0.03	97.42	92.8	44.45
S3F_3	FRAS190069519-1a	53157380	52455466	7.87G	0.03	97.41	92.8	44.43
Average	—	52503596	51860203	7.78G	0.03	97.51	92.97	44.33
