# Supplementary material for: Sex-biased genes and metabolites explain morphologically sexual dimorphism and reproductive costs in Salix paraplesia catkins
Source: Hortic Res. 2021 Jun 1;8:125. doi: 10.1038/s41438-021-00566-3 (PMC8166972; doi:10.1038/s41438-021-00566-3)
Supplement: Supplementary file 4 — Supplemental Table S3 [file 41438_2021_566_MOESM4_ESM.xlsx]

## Sheet: Sheet1
Supplement Table 3 Summary of read mapping to reference genome. S1, first stage; S2, second stage; S3, third stage; F, female; M, male.
Sample	Total reads	Total map	Unique map	Multiple map	Proper map
S1M_1	47869530	40813843(85.26%)	38813960(81.08%)	1999883(4.18%)	35067060(73.26%)
S1M_2	40750330	34391375(84.40%)	32580296(79.95%)	1811079(4.44%)	29270946(71.83%)
S1M_3	43621264	37368485(85.67%)	35331218(81.0%)	2037267(4.67%)	32013564(73.39%)
S1F_1	44388320	37615038(84.74%)	35907763(80.89%)	1707275(3.85%)	32407202(73.01%)
S1F_2	55618506	46578209(83.75%)	44483016(79.98%)	2095193(3.77%)	39810592(71.58%)
S1F_3	65230122	54984151(84.29%)	52444964(80.40%)	2539187(3.89%)	47167014(72.31%)
S2M_1	48752692	41399518(84.92%)	39567419(81.16%)	1832099(3.76%)	35752496(73.33%)
S2M_2	56213930	47203783(83.97%)	44997577(80.05%)	2206206(3.92%)	40426140(71.91%)
S2M_3	49074874	41644659(84.86%)	39718499(80.93%)	1926160(3.92%)	35641366(72.63%)
S2F_1	50236974	41723270(83.05%)	39789338(79.2%)	1933932(3.85%)	36318336(72.29%)
S2F_2	50079648	41954141(83.77%)	40023313(79.92%)	1930828(3.86%)	36154678(72.19%)
S2F_3	42078840	35010885(83.20%)	33413612(79.41%)	1597273(3.80%)	30049228(71.41%)
S3M_1	59270856	48769161(82.28%)	46258444(78.05%)	2510717(4.24%)	40995594(69.17%)
S3M_2	55109940	46980775(85.25%)	44718681(81.14%)	2262094(4.10%)	40231284(73.00%)
S3M_3	56505930	46556913(82.39%)	44212848(78.24%)	2344065(4.15%)	39068062(69.14%)
S3F_1	63463522	52306809(82.42%)	49715612(78.34%)	2591197(4.08%)	44872886(70.71%)
S3F_2	52762912	42420351(80.40%)	40432631(76.63%)	1987720(3.77%)	36361546(68.91%)
S3F_3	52455466	42552110(81.12%)	40562295(77.33%)	1989815(3.79%)	36580758(69.74%)
Average	—	43348526(83.65%)	41276194(79.65%)	2072333(4.00%)	37121597(71.66%)
