# Supplementary material for: Sex-biased genes and metabolites explain morphologically sexual dimorphism and reproductive costs in Salix paraplesia catkins
Source: Hortic Res. 2021 Jun 1;8:125. doi: 10.1038/s41438-021-00566-3 (PMC8166972; doi:10.1038/s41438-021-00566-3)
Supplement: Supplementary file 5 — Supplemental Table S4 [file 41438_2021_566_MOESM5_ESM.xlsx]

## Sheet: Sheet1
Table S4 Primers of genes for RT-qPCR
PrimerID	GeneID	CDS Sequence	Forward Primer	Reverse Primer
5.8srRNA	5.8SrRNA	AACGACTCTCGGCAACGGATATCTCGGCTCTCGCATCGATGAAGAACGTAGCGAAATGCGATACTTGGTGTGAATTGCAGAATCCCGTGAACCATCGAGTCTTTGAACGCAAGTTGCGCCCGAGGCCTCCTGGTCGAGGGCACGTCTGCCTGGGTGTCACGC	GGCAACGGATATCTCGGCTC	GACTCGATGGTTCACGGGAT
S005G124800	Sapur.005G124800.v5.1	ATGACTTTCTCACAACAACAAGAGACTCATAAGCAAAGCCCAGCATTGGCTCTTGATGGGCTATATTGTGAAGAGGAAGGGTTTGGAGAGGATTATTCTTATGGTTTTGAAGATGAATCATGTCAAATTCCTGATCAAAATGTGAAAAAGGAGCAAACTTTATCTTCTGTTTTGCTTGAGCAAGACTTGTTTTGGGAAGATAATGAGTTACTGTCTTTAATCTCCAAAGAGAAAGAGACCCATGTTGGTTCTGAAAGTGTAGGATCTAGAGATGGATCTTTAATGGTGGTTCGTAGAGAGGCTGTTGGTTGGTTTTTGAGGGTGAAGGCGCATTATGGGTTCAGTGCTTTGACTGGTGTTCTTGCTGTGAACTACTTTGACAGGTTCATTTCAAGTTCA…	GCATTGGCTCTTGATGGGCT	GCTCCTTTTTCACATTTTGATCAGG
S010G083400	Sapur.010G083400.v5.1	ATGATCTCCGAGTTGAACCCAAATCTCCATTTCGATCCTTCTGCTGATTCTTTACTTGCTCCTGCTGAATCTTCCACCGTCACTTCTATCGATTTCTCCGACCACAAACATCATCAGCAACCAAAGCTGTTCGAGAAATCAACATCATCGGGATATGATCTGAAAGTCATACCAGGTAAGGCTGCCTGCTCTCAACCCCAGATTGACTCTAGAGAGTCTAAACGTTTAAAAACAGACCCATATCAAACATCCGCTTCGTCATCCTCGCCCTCCACAACTGTAGGTTCTTTTATGGGTTCGGCTGAGTCAACTCGCCCTGTAGTCCTGGTTGACTCACAAGAAAACGGTGTTCGTCTTGTCCATCTCTTAATGGCCTGTGCCGAAGCTGTCCAAGAGAAC…	CCTGCTCTCAACCCCAGATT	TGACTCAGCCGAACCCATAA
S016G272800	Sapur.016G272800.v5.1	ATGCCTGAGGCACCAAAAACAAGTTTGAAACCCTCTGATTACAACCTCGCTGAGAAGAACAAGAAATCTCTCCAGTTCATTGAAGATGTCACCTCGAACGCCGATGAGGTCCAGAAGAAGGTTCTTGAAGAAATTCTCTCTCGCAATGCCCATGTCGAGTATTTGCAAAGGCATGGCCTTGATGGCCAAACTAACCGCGAGACTTTCAAGAAAGTCATGCCCGTGATTACCTACGAGGATGTCCAGCCTGAAATCGACCGTATTGCCAATGGTGATACCTCACAGATTCTCTGCTCGAAGCCCATTTCAGAGTTTTTGACAAGCTCGGGGACCTCAGGAGGGGAAAGAAAGTTGATGCCAACAATCGAGGAGGAGCTAGGGAGGAGGTCACTGCTGTAT…	TCTTGCCGGTCCACAGAAAC	CTCAGCACATCACCAACCCT
S004G153000	Sapur.004G153000.v5.1	ATGGCTAGCCACAGAGTTGGAGAGACTGGTTTATCAAACTCCCTTCCCTCAAATCACCATCTCCCCTGTGCTCTTGTTCATGGAATTAACACCCCATCATCCAGTTACATTAATCAAGGAGGATCCGCTTTTGATTTTGGAGGGCTGGAAGAAGCTATTGTGCTGCAAGGAGTTCAGATTAGGAATGATGAAGCTAAAGCACCTTTATTTACAGTAGCAGGCAGACGTGCAGCTTCACTGGAAATGTCCCCTTCATGGCCAATTAGATTCCAGCAAACCCCAAGAGGAAGTTCAAGGTCAGGAGGGGAGAGTACTGACTCGGGCTCTGCAACAAACACTCTTTCAAGCAAAGCTGATACCCATCTGGAACCGGAATCTCCCATCAGTAAAAGGGCATCT…	TTGACGGTAAGACAGGTGGC	AGACGACCAGAGGGTGCTAA
S15WG073700	Sapur.15WG073700.v5.1	ATGCTAGATCTAACAGCCTTGAGAAAGGTTCTTGTGCCATTTTATCCCGTGGCTGGAAGGATGGCAAGCGATGAAAATGGTAGAATTGAAATTAACTGTAATGGGGAGGGAGTGATGCTCGTAGTGGCCGACACAGATTCCACTACTGAAGAGCTCGGTGAGTTCATGCCTAGCATGAAACTTCGACAACTCATTCCAACAGTTGACACTAATTCGCAAAACATATCTCGTAACCCACTTCTTCTTCTTCAGGTAACCTCGTTCAAATGTGGTGGAGTTTGTCTCGGAGTTGGGTGGCATCACACTCTAGCAGATGGAACAGGAGCTCTCCATTTCATAAACTCCTGGGCTACTTTAGCACGCGGTCTTTCTATTACCATTCCACCGTTGCTTGATAGA…	GTGCTCCATTGCTTATGCGG	GAGCCAACGAGAAACTCCCA
S007G020500	Sapur.007G020500.v5.1	ATGGCGATTGTCTCTTTGCCATTTTCTCTTCCTAACCTTAACCTACGCCGAGTCAACCGATACTCTGGTATGGCATTTGCAAGTTTAAATAAAGAAACTAGTACAACTGTAGGAGTGAGAGTCACAGAAGGTGAAGGTAACTTGCCCAAGGTTGTCCTCACTTCTCCTCATGGTAGTGAGGCAGAGATATATCTATTTGGAGGTTGCATTACATCTTGGAAAGTTCCCAGTGGAAAAGACCTCCTTTTTGTTAGACCAGATGCTGTGTTTAACAAGAAAAAACCAATCAGTGGAGGTGTGCCGCATTGTTTCCCACAGTTTGGCCCCGGTGCTATTCAGCAGCATGGATTTGCAAGGAATTTGGATTGGTCAGTTGTTGATTCTGATAATGCCGATGGC…	AACTTGCCCAAGGTTGTCCT	GCACACCTCCACTGATTGGT
S011G115200	Sapur.011G115200.v5.1	ATGGCATCATTAGCAACATCAACACTTGTGTACTCTACTCCTGTTAGAATCAAAACTAGCTGGAAGCCAGGGTCAAGCCCAAGAAATTGCAAGAAAACAGTCCCTTTCCCTGTTACTAGAGCAGACAGTTCTTCTCTTCTCCTTGATGCAGCTAAGTACACTGTTGATAAACACATACAAAGTGGCATGGTTGTTGGTTTAGGGTCTGGACAGGCTTCTGGTATGGCTATACAGTATCTGGGTCGGCTACTCCGGGCCGGGGCTTTAAAAGATGTAGTTGGAGTACCCATGTCTGTAACAAGTGCAAGTGAAGCAGCAAAGGCTGGCATCCCATTGGACGTATACCAAGATAGTTCTCAAATTGATTTTGCATTTGATGATGCTGATATTATAGAAGAA…	CTAGCTGGAAGCCAGGGTCA	GCCATACCAGAAGCCTGTCC
S016G084400	Sapur.016G084400.v5.1	ATGGCAGAATCATCTATAATTGCTCGTGGGCGGTTGGCCGTGCTCACAGCTCATTTACTCGGAGCGCCCCTCGAATCGTCGGAGGACTCGGACTTCCAGCGGTGGTGCGTGTCTGCTCAAGTCCCTCCTCCTGGAGATCTCAAGGGCGTGTTAACTGTGATCGATGAGAGGACCGGTAAGAAATACCAAATTCAGGTCTCTCAAGACGGGACCGTCAAAGCCTCTGATTTCAAGAAGATCTCCACAGGAAAGATTGACAAGGGGCTGAAATTGTATGATCCAGGATATCTGAATACTGCTCCTGTTGTTTCAAAGATTTCATATATAGATGGTGATGAGGGTGTCCTTAGATACAGAGGGTACCCTATCGAGGAATTGGCTGAGAGCAGTACCTTTTTG…	CGAGGAATTGGCTGAGAGCA	ACTGACTCTGAGACGGTAAGTTT
S004G033900	Sapur.004G033900.v5.1	ATGGTGGGTATGATAGATCTTAACACAACTGAAGAAGATGAAACAACACCATCTTCTGGGTCTTTATCTTCTCCATCATCATCCTCCGCTGCTTCTGCTTTAAGTGCTTCTGGTTCTGGTTCTGGTATTTCTTCTCCTGTTTGTTTGGAGCTTTGGCATGCTTGTGCTGGCCCACTTATATCCTTACCAAGGAGAGGGAGTATTTTTGTGTATTTCCCTCAAGGTCACTTAGAGCAACTCCCTGATTTGCCTCTAGGAATTCATGGTCTCCCTCCTCATGTCTTCTGTAGGGTTGTTGATGTCCAGCTCCATGCAGAGGCAGCAAATGATGATGTTTATGCACAGGTTTCTCTGGTTCCTGAGAGTAAGGAAATTGAGCAGAAGTTGAGGGAGGGGATA…	ACTCAAAGATGGTTTTGTGGTC	CACCAGGTTGTGAAATGCCA
S005G190200	Sapur.005G190200.v5.1	ATGGCGATCAGGAAATCCAACAGGTTGCCTCAAACGGCAGTTATCAAGCAGATCCTCAAGAGGTGCTCGAGTTTAGGAAAGAAACAAGGGTATCATGACCATGAAGGCCTTCCTTTGGACGTCCCGAAAGGTCATTTTGTTGTATATGTTGGAGAAAACAGAAGCAGATACATTGTGCCAATATCTATCTTGAGCAGTCCTGAGTTTCAAACTTTGCTTCAACAAGCAGAAGAAGAGTTCGGGTTTGATCATGATATGGGCCTTACAATTCCCTGTGAAGAAGTTGTTTTCCAGTCCATTCTGATCAGATACTGA	TCCTCAAGAGGTGCTCGAGTT	ACTCAGGACTGCTCAAGATAGA
S003G139500	Sapur.003G139500.v5.1	ATGATAATCAATGTGAAGGAATCAACCATGGTGCGGCCGGCAGAGGAGACGCCGCAGGGGGGGCTGTGGAATTCTAATGTGGACCTAGTGGTACCAAGATTCCACACCCCAAGTGTCTATTTTTACAGGCCCACAGGTGCCTCAAACTTCTTTGATGCAAAAGTGCTCAAAGAGGCTTTGAGTAAGGCCCTTGTACCATTCTACCCTATGGCAGGGCGGTTACGTAGAGATGAGGACGGCCGCATCGAGATCGATTGCAATGGCGAGGGAGTGTTGTTTGTCGAGGCTGAGACCGCCTCTGTTGTTGCTGATTTTGGTGATTTTTCACCCACTTTAGAGCTCAAGCAGCTTATTCCAGCTGTGGATTACTCTGGCGGATTATCTACTTATCCTCTTCTG…	GGGCTAGACTGCCAATCCAT	CTGACATGCTCCCATCACTGG
S018G113700	Sapur.018G113700.v5.1	ATGGCTTCGTTCGCTGCAAAATCAGTGTGGTTCACCCTTGTAGCAGTAGCATTTGTTTCATCCATAAAGCTTGCGTTCCCTAACCTATCCACATACTTCTCACTGATACCCATCCCAGCCATCCTCCCTCTGCTGCCACTAATCGTCTACTTGTTCAACTCCTTTTTTACCAGGTCTTCAACTAGCGTCCTCCCTCCTGGCCCTGTTTCATACCCAATGTTTGGCAACTGGCTCCAAGTCGGCAATGACCTAAACCACCGTCTTCTAGCTTCGATGTCACAAACATATGGTCCTGTGTTCCTACTTAAACTTGGTTCAAAAAACTTGGCCGTTGTATCCGACCCGGAACTAGCCAACCAAGTGCTACACACACAGGGTGTAGAGTTCGGGTCTCGCCCA…	TTCGCTGCAAAATCAGTGTGG	ACGATTAGTGGCAGCAGAGG
S018G083700	Sapur.018G083700.v5.1	ATGGCTGGGGCAGGAGTGTTTTCAGAAATATTGGATGGTGATGCCTACAAGTACTACTCTAATGGAGAGTGGAAGAAGTCTTCTTCTGGCAAAACTGTTGCTATTGTCAACCCAACTACAAGAAAGACTCAGTACAAGGTTCAAGCTTGTACTCAGGAAGAGGTCAACAATGTGATGGAATTAGCCAAAAGTGCACAGAAAACATGGGCTAAAACTCCACTATGGAAGAGAGCAGAGCTCCTTCACAAGGCAGCTGCTATCCTGAAAGAGCACAAAGCCCCCATTGCTGAGTGCCTGATAAAAGAAATTGCAAAACCAGCTAAAGATTCGGTCACCGAGGTTGTGAGGTCAGGGGATCTTATTTCATACACTGCTGAAGAAGGTGTTAGAATCCTTGGA…	TGTCTCAAAGATCGGACCTGC	TTTGGGGAAACCAGCCAAGT
S011G087300	Sapur.011G087300.v5.1	ATGGCTCTTCAGGCTGCTTCTTTGGTCTCCTCTGCTTTTGCTGTCCCCAAAGAGGGAAAATCCAACGCGTCTTTCAAGGATTCAAGTTTGTTCGGAGTTTCACTCTCAGAACATGTCAAAGCTGACCTAAGCTCTTGTTCATTGAAGTGCAAGTCATTGCAGAGGGAATTCAGCCAAAGAGCTGGGGCTGTAAGAGCCCAGGCAATGGTGGCTGCTACTCCAGAAGTCGACAGAGCTTCTTCGGAAGGCAAGAAAACCCTTCGGCAGGGAACTTGCATTGTCACTGGTGCTTCCTCGGGATTAGGTTTGGCAACAGCTAAGGCTCTAGCTGAGACTGGAAAATGGCACATAATCATGGCCTGCAGGGACTTCCTGAAGGCAGAAAAGGCTGCTAAATCA…	GGGAAAATCCAACGCGTCTT	CCTCTGCAATGACTTGCACTT
S006G038800	Sapur.006G038800.v5.1	ATGGCTTCGTTAGTGTCTTCACCATTCACTTTACAATCAACCAAGCCAGACCAACTCTCTTCACCCTCTCAAAAACACTACTTTCTCCACTCATTTGTTCCCAGGAAAATCAAACAGACCAGCTCGAGATCCTCGTTGAAAGTAAAATGTGCCGCGATTGGCAATGGCCTGTTCACACAAACCACCCAAGAAGTTCGCCGAATAGTGCCTGAAAACAACCAGAACCTCCCCACTGTGAAGATAGTCTACGTAGTCCTTGAAGCTCAGTATCAGTCTTCGCTCACCGCAGCAGTTCAAGCTCTGAACAAGAGCTCCAAAGATGCATCGTACGAAGTTGTTGGTTACTTGGTAGAGGAGCTTCGTGACGAGTCAACATATAAAACTTTCTGTAAGGATCTT…	GTCTTCGAGATGGCTCTCAGC	CTGTTGTTGTGTCTGCGACG
S004G096500	Sapur.004G096500.v5.1	ATGGCTTCCTCCTCTATGATTTCATCGGCAGCCGTTGCCACCGTGAACCGCACCCCGGCACAAGCCAGCATGGTTGCGCCATTCAATGGTCTCAAGTCTACCGCAGCTTTCCCAGTCAGTACCAGAAAGGCCAATGACATTACTTCCATTGCAAGCAATGGTGGAAGAGTTCAATGCATGCAGGTGTGGCCACCAACTGGATTGAAGAAGTTCGAGACTCTTTCTTACCTTCCAGATCTCACCACTGAGCAATTGGCCAAGGAAATTGAGTACCTTCTTCGCTCGAAGTGGGTTCCTTGCTTGGAATTCGAGTTGGAGAAAGGTTGGGTCTACCGTGAGCACGCTAGATCACCAGGGTACTATGATGGACGCTACTGGACCATGTGGAAGCTACCCATG…	GGAGCTCGAGGAGGCAAAG	TTTGGCTTAGCAGCAATGAAAC
S001G135100	Sapur.001G135100.v5.1	ATGGCTTCTGTTTCTCTTGATACCATTAATCCCAAGGTTTTGAAATGCGAATATGCTGTCCGTGGTGAGATTGTCACCCTTGCACAGGCGTTACAGGAAGAGTTGAAATCTAAGCCTGGCTCTCATTCCTTTGATGAGATACTTTACTGCAATATTGGAAATCCTCAGTCTCTTGGTCAGCAGCCTATCACCTTTTTCCGCGAGGTTCTTGCATTATGTGACCATCCTTCCATTCTGGACAAAAGTCAAACTCGGAGTTTGTTCAGTGCTGATGCCATAAAGAGAGCTCGGCAAATTCTTGATCAAATTCCTGGAAGGGCCACTGGTGCTTATAGTCACAGTCAGGGAATCAAAGGACTGCGTGATACGATTGCTGCTGGAATTGAAGCTCGTGATGGC…	AGACGCATTCAACACGCTG	GCAGGCGACGACAGTAGAAG
