# Supplementary material for: Sex-biased genes and metabolites explain morphologically sexual dimorphism and reproductive costs in Salix paraplesia catkins
Source: Hortic Res. 2021 Jun 1;8:125. doi: 10.1038/s41438-021-00566-3 (PMC8166972; doi:10.1038/s41438-021-00566-3)
Supplement: Supplementary file 6 — Supplemental Table S5 [file 41438_2021_566_MOESM6_ESM.xlsx]

## Sheet: Sheet1
Supplement Table 5 GO term of sex-biased genes in flowering stage.Category: cellular component (CC); biological process (BP); molecular function (MF).
Male-biased						Female-biased
Flowering stage	Category	GOID	Description	pvalue	padj	Flowering stage	Category	GOID	Description	pvalue	padj
Early stage	BP	GO:0045786	negative regulation of cell cycle	9.63868e-06	0.00401933	Early stage	BP	GO:0015979	photosynthesis	3.28007e-06	0.00101026
	BP	GO:0048519	negative regulation of biological process	0.000125581	0.0261835		BP	GO:0007275	multicellular organism development	2.63402e-05	0.00135213
	BP	GO:0048523	negative regulation of cellular process	0.000265945	0.0369664		BP	GO:0032502	developmental process	2.63402e-05	0.00135213
	MF	GO:0004843	thiol-dependent ubiquitin-specific protease activity	0.000116946	0.0329788		BP	GO:0044707	single-multicellular organism process	2.63402e-05	0.00135213
Blooming stage	CC	GO:0005576	extracellular region	0.000421354	0.0442422		BP	GO:0044767	single-organism developmental process	2.63402e-05	0.00135213
Later stage	BP	GO:0044262	cellular carbohydrate metabolic process	1.27228e-10	5.89067e-08		BP	GO:0048856	anatomical structure development	2.63402e-05	0.00135213
	BP	GO:0042545	cell wall modification	5.07884e-08	1.17575e-05		CC	GO:0009579	thylakoid	1.04696e-09	2.14626e-08
	BP	GO:0006811	ion transport	1.42067e-07	2.19257e-05		CC	GO:0044436	thylakoid part	1.04696e-09	2.14626e-08
	BP	GO:0006812	cation transport	2.46644e-06	0.000190327		CC	GO:0034357	photosynthetic membrane	3.59835e-09	4.91775e-08
	BP	GO:0045229	external encapsulating structure organization	2.21158e-06	0.000190327		CC	GO:0009523	photosystem II	3.12983e-08	3.20807e-07
	BP	GO:0071555	cell wall organization	2.21158e-06	0.000190327		CC	GO:0042651	thylakoid membrane	4.37022e-08	3.58358e-07
	BP	GO:0005984	disaccharide metabolic process	4.44454e-06	0.000293974		CC	GO:0009521	photosystem	1.57363e-07	1.07531e-06
	BP	GO:0009311	oligosaccharide metabolic process	2.21941e-05	0.0012386		CC	GO:0009654	photosystem II oxygen evolving complex	2.71297e-06	1.3904e-05
	BP	GO:0005976	polysaccharide metabolic process	2.40765e-05	0.0012386		CC	GO:0019898	extrinsic component of membrane	2.71297e-06	1.3904e-05
	BP	GO:0006629	lipid metabolic process	3.20949e-05	0.00135285		CC	GO:1990204	oxidoreductase complex	5.67262e-06	2.58419e-05
	BP	GO:0006073	cellular glucan metabolic process	3.79849e-05	0.00135285		MF	GO:0004553	hydrolase activity, hydrolyzing O-glycosyl compounds	1.86668e-05	0.00353692
	BP	GO:0044042	glucan metabolic process	3.79849e-05	0.00135285		MF	GO:0016798	hydrolase activity, acting on glycosyl bonds	3.04907e-05	0.00353692
	BP	GO:0044264	cellular polysaccharide metabolic process	3.79849e-05	0.00135285		MF	GO:0008289	lipid binding	0.00084657	0.0474412
	BP	GO:0008272	sulfate transport	0.000201786	0.00622845		MF	GO:0005088	Ras guanyl-nucleotide exchange factor activity	0.00149618	0.0474412
	BP	GO:0072348	sulfur compound transport	0.000201786	0.00622845		MF	GO:0005089	Rho guanyl-nucleotide exchange factor activity	0.00149618	0.0474412
	BP	GO:0046351	disaccharide biosynthetic process	0.000323471	0.00832041		MF	GO:0000990	transcription factor activity, core RNA polymerase binding	0.0016359	0.0474412
	BP	GO:0005991	trehalose metabolic process	0.000323471	0.00832041		MF	GO:0000996	core DNA-dependent RNA polymerase binding promoter specificity activity	0.0016359	0.0474412
	BP	GO:0016051	carbohydrate biosynthetic process	0.000323215	0.00832041		MF	GO:0016987	sigma factor activity	0.0016359	0.0474412
	BP	GO:0071554	cell wall organization or biogenesis	0.000364247	0.00887612	Blooming stage	BP	GO:0015979	photosynthesis	3.30296e-10	1.37403e-07
	BP	GO:0005992	trehalose biosynthetic process	0.000414841	0.00914626		BP	GO:0006928	movement of cell or subcellular component	2.724e-06	0.000377728
	BP	GO:0034637	cellular carbohydrate biosynthetic process	0.000397553	0.00914626		BP	GO:0007018	microtubule-based movement	2.724e-06	0.000377728
	BP	GO:0044723	single-organism carbohydrate metabolic process	0.00072691	0.0152982		BP	GO:0007017	microtubule-based process	1.21469e-05	0.00126328
	BP	GO:0009312	oligosaccharide biosynthetic process	0.00144058	0.0289995		CC	GO:0009579	thylakoid	1.49675e-12	5.68764e-11
	BP	GO:0044282	small molecule catabolic process	0.00164657	0.031765		CC	GO:0044436	thylakoid part	1.49675e-12	5.68764e-11
	CC	GO:0005618	cell wall	1.32085e-11	7.793e-10		CC	GO:0034357	photosynthetic membrane	4.87393e-12	1.23473e-10
	CC	GO:0030312	external encapsulating structure	1.32085e-11	7.793e-10		CC	GO:0009521	photosystem	2.48296e-11	4.71763e-10
	CC	GO:0071944	cell periphery	7.9262e-11	3.11764e-09		CC	GO:0009523	photosystem II	4.99612e-08	7.5941e-07
	CC	GO:0048046	apoplast	3.09556e-05	0.000913189		CC	GO:0019898	extrinsic component of membrane	3.3852e-07	4.28792e-06
	CC	GO:0005576	extracellular region	7.00944e-05	0.00165423		CC	GO:0042651	thylakoid membrane	7.92469e-07	8.60394e-06
	MF	GO:0030234	enzyme regulator activity	5.0242e-12	1.56253e-09		CC	GO:0009654	photosystem II oxygen evolving complex	3.83227e-06	3.64065e-05
	MF	GO:0098772	molecular function regulator	7.19234e-11	1.11841e-08		CC	GO:1990204	oxidoreductase complex	7.97939e-06	6.73816e-05
	MF	GO:0004857	enzyme inhibitor activity	2.59785e-10	2.69311e-08		CC	GO:0009522	photosystem I	0.00017433	0.0013249
	MF	GO:0015298	solute:cation antiporter activity	4.63093e-09	2.88044e-07		CC	GO:0098796	membrane protein complex	0.000235868	0.00162963
	MF	GO:0015299	solute:proton antiporter activity	4.63093e-09	2.88044e-07		CC	GO:0005694	chromosome	0.00082639	0.0052338
	MF	GO:0016757	transferase activity, transferring glycosyl groups	8.03125e-09	4.16286e-07		CC	GO:0044815	DNA packaging complex	0.00602903	0.0352466
	MF	GO:0030599	pectinesterase activity	2.41808e-08	1.07432e-06		MF	GO:0003777	microtubule motor activity	9.43606e-07	0.000269871
	MF	GO:0016758	transferase activity, transferring hexosyl groups	2.83393e-08	1.10169e-06		MF	GO:0008017	microtubule binding	4.20915e-06	0.000601909
	MF	GO:0030695	GTPase regulator activity	7.29452e-08	2.52066e-06		MF	GO:0003774	motor activity	1.05329e-05	0.000867669
	MF	GO:0005096	GTPase activator activity	4.85067e-07	1.39237e-05		MF	GO:0015631	tubulin binding	1.21352e-05	0.000867669
	MF	GO:0015075	ion transmembrane transporter activity	4.92478e-07	1.39237e-05		MF	GO:0008092	cytoskeletal protein binding	1.55815e-05	0.000891265
	MF	GO:0022891	substrate-specific transmembrane transporter activity	5.57662e-07	1.44528e-05		MF	GO:0005088	Ras guanyl-nucleotide exchange factor activity	0.000142906	0.00583873
	MF	GO:0022892	substrate-specific transporter activity	1.45893e-06	3.4902e-05		MF	GO:0005089	Rho guanyl-nucleotide exchange factor activity	0.000142906	0.00583873
	MF	GO:0004650	polygalacturonase activity	2.05978e-06	4.53787e-05		MF	GO:0005507	copper ion binding	0.000294534	0.0105296
	MF	GO:0008324	cation transmembrane transporter activity	2.18868e-06	4.53787e-05		MF	GO:0016747	transferase activity, transferring acyl groups other than amino-acyl groups	0.00051462	0.0163535
	MF	GO:0042578	phosphoric ester hydrolase activity	4.61908e-06	8.97834e-05		MF	GO:0046982	protein heterodimerization activity	0.00122912	0.0309792
	MF	GO:0060589	nucleoside-triphosphatase regulator activity	6.75786e-06	0.000123629		MF	GO:0046983	protein dimerization activity	0.00137738	0.0309792
	MF	GO:0015078	hydrogen ion transmembrane transporter activity	7.16488e-06	0.000123793		MF	GO:0000990	transcription factor activity, core RNA polymerase binding	0.00151646	0.0309792
	MF	GO:0022890	inorganic cation transmembrane transporter activity	1.30578e-05	0.000213735		MF	GO:0000996	core DNA-dependent RNA polymerase binding promoter specificity activity	0.00151646	0.0309792
	MF	GO:0016762	xyloglucan:xyloglucosyl transferase activity	1.74687e-05	0.000271638		MF	GO:0016987	sigma factor activity	0.00151646	0.0309792
	MF	GO:0015297	antiporter activity	2.47077e-05	0.000365909	Later stage	BP	GO:0006412	translation	2.76234e-29	1.34802e-26
	MF	GO:0016830	carbon-carbon lyase activity	2.70904e-05	0.00038296		BP	GO:0043043	peptide biosynthetic process	7.73201e-29	1.47637e-26
	MF	GO:0004553	hydrolase activity, hydrolyzing O-glycosyl compounds	2.9673e-05	0.00040123		BP	GO:0043604	amide biosynthetic process	9.07605e-29	1.47637e-26
	MF	GO:0016829	lyase activity	3.3516e-05	0.000434312		BP	GO:0006518	peptide metabolic process	1.64184e-27	2.00304e-25
	MF	GO:0016307	phosphatidylinositol phosphate kinase activity	3.79943e-05	0.000472649		BP	GO:0043603	cellular amide metabolic process	1.20698e-26	1.17801e-24
	MF	GO:0016798	hydrolase activity, acting on glycosyl bonds	4.2594e-05	0.00050949		BP	GO:0006260	DNA replication	8.6654e-10	7.04786e-08
	MF	GO:0008047	enzyme activator activity	7.23212e-05	0.000833033		BP	GO:0042254	ribosome biogenesis	1.3862e-05	0.000966377
	MF	GO:0052689	carboxylic ester hydrolase activity	7.55682e-05	0.000839347		BP	GO:0006928	movement of cell or subcellular component	2.34804e-05	0.00127316
	MF	GO:0016788	hydrolase activity, acting on ester bonds	8.66278e-05	0.000929008		BP	GO:0007018	microtubule-based movement	2.34804e-05	0.00127316
	MF	GO:0015291	secondary active transmembrane transporter activity	0.000102564	0.00106324		BP	GO:0022613	ribonucleoprotein complex biogenesis	0.000108237	0.00528195
	MF	GO:0015116	sulfate transmembrane transporter activity	0.000152023	0.00147747		BP	GO:0034470	ncRNA processing	0.000148536	0.00658959
	MF	GO:1901682	sulfur compound transmembrane transporter activity	0.000152023	0.00147747		BP	GO:0007017	microtubule-based process	0.000275372	0.0111985
	MF	GO:0016831	carboxy-lyase activity	0.000197052	0.00180244		BP	GO:0006261	DNA-dependent DNA replication	0.000686947	0.0257869
	MF	GO:0005543	phospholipid binding	0.000197052	0.00180244		BP	GO:0034660	ncRNA metabolic process	0.000984201	0.0321392
	MF	GO:0015077	monovalent inorganic cation transmembrane transporter activity	0.000326293	0.00289934		BP	GO:0015979	photosynthesis	0.00099199	0.0321392
	MF	GO:0003993	acid phosphatase activity	0.000946953	0.00818063		BP	GO:0006364	rRNA processing	0.0011196	0.0321392
	MF	GO:0015103	inorganic anion transmembrane transporter activity	0.00104485	0.0087824		BP	GO:0016072	rRNA metabolic process	0.0011196	0.0321392
	MF	GO:0003779	actin binding	0.00121396	0.00993532		CC	GO:0005840	ribosome	1.19684e-38	1.1729e-36
	MF	GO:0008509	anion transmembrane transporter activity	0.00126345	0.0100752		CC	GO:0043228	non-membrane-bounded organelle	5.32904e-34	1.74082e-32
	MF	GO:0010333	terpene synthase activity	0.00131036	0.010188		CC	GO:0043232	intracellular non-membrane-bounded organelle	5.32904e-34	1.74082e-32
	MF	GO:0008289	lipid binding	0.00136696	0.0103689		CC	GO:0030529	intracellular ribonucleoprotein complex	1.85445e-32	3.63471e-31
	MF	GO:0033926	glycopeptide alpha-N-acetylgalactosaminidase activity	0.00257251	0.0190488		CC	GO:1990904	ribonucleoprotein complex	1.85445e-32	3.63471e-31
	MF	GO:0016667	oxidoreductase activity, acting on a sulfur group of donors	0.00267981	0.0193819		CC	GO:0009522	photosystem I	0.0008951	0.01462
	MF	GO:0016838	carbon-oxygen lyase activity, acting on phosphates	0.00286122	0.0202236		CC	GO:0034357	photosynthetic membrane	0.00104454	0.0146236
	MF	GO:0008194	UDP-glycosyltransferase activity	0.00305709	0.0211279		CC	GO:0009521	photosystem	0.0017604	0.0215648
	MF	GO:0000287	magnesium ion binding	0.00364008	0.0246101		CC	GO:0009579	thylakoid	0.00237795	0.0233039
	MF	GO:0016701	oxidoreductase activity, acting on single donors with incorporation of molecular oxygen	0.00393891	0.0260638		CC	GO:0044436	thylakoid part	0.00237795	0.0233039
	MF	GO:0004497	monooxygenase activity	0.00406628	0.0263461		MF	GO:0003735	structural constituent of ribosome	5.96807e-39	1.96946e-36
	MF	GO:0005544	calcium-dependent phospholipid binding	0.00449889	0.0279831		MF	GO:0005198	structural molecule activity	5.24255e-35	8.65021e-33
	MF	GO:0016157	sucrose synthase activity	0.00449889	0.0279831		MF	GO:0034061	DNA polymerase activity	1.57419e-06	0.000173161
	MF	GO:0008081	phosphoric diester hydrolase activity	0.00495551	0.0302189		MF	GO:0015631	tubulin binding	9.47966e-06	0.000610233
	MF	GO:0015035	protein disulfide oxidoreductase activity	0.00567071	0.0332753		MF	GO:0008017	microtubule binding	1.04759e-05	0.000610233
	MF	GO:0015036	disulfide oxidoreductase activity	0.00567071	0.0332753		MF	GO:0003690	double-stranded DNA binding	1.10951e-05	0.000610233
	MF	GO:0005509	calcium ion binding	0.00673127	0.0387671		MF	GO:0003777	microtubule motor activity	1.59852e-05	0.000753587
	MF	GO:0035251	UDP-glucosyltransferase activity	0.00765445	0.0432825		MF	GO:0003887	DNA-directed DNA polymerase activity	3.14214e-05	0.00129613
							MF	GO:0016741	transferase activity, transferring one-carbon groups	4.17465e-05	0.0015307
							MF	GO:0008168	methyltransferase activity	5.14034e-05	0.00169631
							MF	GO:0046982	protein heterodimerization activity	6.53295e-05	0.00195988
							MF	GO:0008092	cytoskeletal protein binding	0.000217485	0.00598083
							MF	GO:0008173	RNA methyltransferase activity	0.000433182	0.0109961
							MF	GO:0003774	motor activity	0.000473376	0.0111582
							MF	GO:0016779	nucleotidyltransferase activity	0.00142685	0.0313906
