# Supplementary material for: Sex-biased genes and metabolites explain morphologically sexual dimorphism and reproductive costs in Salix paraplesia catkins
Source: Hortic Res. 2021 Jun 1;8:125. doi: 10.1038/s41438-021-00566-3 (PMC8166972; doi:10.1038/s41438-021-00566-3)
Supplement: Supplementary file 7 — Supplemental Table S6 [file 41438_2021_566_MOESM7_ESM.xlsx]

## Sheet: Sheet1
Supplement Table 6 Relative content of identified metabolites in flower samples.S1, early stage; S2, blooming stage; S3, later stage; F, female; M, male.
Peak	S1F-1	S1F-2	S1F-3	S1F-4	S1F-5	S1M-1	S1M-2	S1M-3	S1M-4	S1M-5	S2F-1	S2F-2	S2F-3	S2F-4	S2F-5	S2M-1	S2M-2	S2M-3	S2M-4	S2M-5	S3F-1	S3F-2	S3F-3	S3F-4	S3F-5	S3M-1	S3M-2	S3M-3	S3M-4	S3M-5
xylose 1	0.131202	0.11771	0.128963	0.146516	0.126055	0.27473	0.208023	0.220547	0.235227	0.219387	0.258167	0.264908	0.222039	0.239144	0.316042	0.394866	0.557711	0.629797	0.618233	0.395934	0.437353	5.06384e-08	0.248751	0.33516	0.726935	1.04843	5.0815e-08	5.09951e-08	1.00641	6.28004e-08
xylitol	0.0351354	0.0196097	0.0282499	6.22811e-08	0.0248469	1.02091e-07	0.0177982	0.0523477	0.0408928	0.0315591	0.0244715	0.0328881	0.0216925	0.0275518	0.0203654	0.0426809	0.0358507	0.0760304	0.0579568	0.0298802	0.0852691	0.0832474	0.0228738	0.117732	0.0667142	0.0885393	5.0815e-08	0.0581856	0.120515	6.28004e-08
valine	0.992771	0.903142	0.89317	1.28233	1.02817	0.889585	0.58588	1.17068	0.831411	0.742467	0.70304	0.976132	1.14956	1.19716	1.18981	1.26289	0.538826	2.0573	1.65878	1.29806	1.54374	1.5765	2.34937	2.29416	1.60323	1.24488e-07	1.0163e-07	1.0199e-07	1.1439e-07	6.28004e-08
uridine 2	6.74704e-08	5.5215e-08	6.22989e-08	6.22811e-08	6.54594e-08	1.02091e-07	6.9657e-08	6.26543e-08	6.85326e-08	6.54235e-08	0.0030028	0.00341806	0.00228816	0.00314535	0.0036123	0.00295025	7.64029e-08	6.17068e-08	7.5594e-08	0.00246133	5.0758e-08	5.06384e-08	5.85361e-08	5.44951e-08	5.39804e-08	6.22438e-08	5.0815e-08	5.09951e-08	5.71952e-08	6.28004e-08
urea	0.00165058	0.00108731	0.0014475	0.00110871	0.00123945	0.00197597	0.00121902	0.00146491	0.00127061	0.00136221	0.00140743	0.00160086	6.11806e-08	0.00170543	0.00205323	6.61369e-08	0.00194593	6.17068e-08	0.002327	6.00938e-08	0.0012726	0.00124969	0.00135388	5.44951e-08	0.00130867	0.00210347	0.00133018	0.00138778	0.00194298	0.00156186
uracil	0.0278442	0.0228505	0.026451	0.0367364	0.0288297	0.0391665	0.0407728	0.030079	0.0343304	0.0344115	0.0475967	0.0494611	0.0452639	0.0431078	0.0654761	0.0497638	0.0569485	0.0653198	0.0698288	0.0456413	0.0410902	0.0459709	0.0547628	0.05965	0.0385316	0.0877228	0.0462394	0.0685875	0.0783772	0.0638281
tyrosine 1	0.00538224	0.00380387	0.00158926	0.00243297	0.00156321	0.00214466	0.00178775	0.00191659	0.00184323	0.00128451	0.000144878	0.00304085	0.00692958	0.00376761	0.00627228	6.61369e-08	0.000163719	0.00023729	0.00067676	6.00938e-08	5.0758e-08	0.00755424	0.000233399	0.000748863	0.00446664	0.00436339	0.00670461	0.00117359	0.00206961	0.00086799
tyramine	0.071391	0.0203493	0.0818764	0.453791	6.54594e-08	0.0725694	0.228275	6.26543e-08	0.0347248	0.0179472	0.0177519	1.01827	6.11806e-08	1.03312	7.77656e-08	6.61369e-08	7.64029e-08	6.17068e-08	7.5594e-08	6.00938e-08	0.557715	5.06384e-08	0.00678177	5.44951e-08	0.166918	6.22438e-08	5.0815e-08	5.09951e-08	5.71952e-08	6.28004e-08
tryptophan 1	0.0898941	0.109738	0.0479023	0.453791	0.043328	0.185464	0.185525	0.247678	0.181843	0.131298	0.444313	0.331822	0.694537	0.423981	0.390608	0.162791	0.0876357	0.402358	0.370827	0.12571	0.364263	5.06384e-08	0.405679	0.321999	0.361026	6.22438e-08	0.0123409	0.198204	5.71952e-08	0.159906
Tricetin	0.0019147	0.00154271	0.00187571	0.00179893	0.00197307	0.00301591	0.00220411	0.00164484	0.00186655	0.00207311	0.00183978	0.00194004	0.00160689	0.00171969	0.00228769	0.0019662	0.00269475	0.00171167	0.00227338	0.00164656	0.00172091	0.00156211	0.00163156	0.00204668	0.00171337	0.00213954	0.00194973	0.0020591	0.0019214	0.00210074
trehalose-6-phosphate	6.74704e-08	0.0969918	6.22989e-08	0.0977689	6.54594e-08	0.0453151	0.0798903	0.0463013	0.0401197	0.0315088	0.0334127	0.042483	0.0327963	0.040532	0.0276075	0.0554855	0.0458181	0.0587364	0.0339008	0.0269598	0.0429379	0.0313327	0.0353643	5.44951e-08	0.06599	0.0120826	0.0537492	0.00318949	0.0011105	0.00117101
trehalose	0.0892785	0.00827988	0.231292	0.569763	0.0315813	1.55007	0.0148588	0.0526353	2.05598e-07	0.778134	0.654297	0.316695	0.251041	1.77911e-07	0.357418	0.632471	0.373176	0.247963	0.0411318	0.452576	0.120685	0.00239121	0.151809	0.292761	0.0981237	0.0491821	0.0683464	0.138845	0.315342	0.117989
toluenesulfonic acid	0.101061	0.0658094	0.0294018	0.0680423	0.0308793	0.0734046	0.0711624	0.0403361	0.0367353	0.057829	0.104961	0.0406665	0.108702	0.0604239	0.100196	0.146997	0.0377065	0.135899	0.0783055	0.0670312	0.168755	0.16657	0.177176	0.121395	0.168386	0.263547	5.0815e-08	0.263955	0.159531	0.160234
Thymol	0.0128813	0.0122078	0.0134593	0.0138523	0.0159372	0.0228545	0.018166	0.0168483	0.0180061	0.016073	0.0115126	0.0179222	0.014502	0.0138707	0.0193754	0.0182762	0.019074	0.0165371	0.0200963	0.0168201	0.0115723	0.0107193	0.0145417	0.0121914	0.0116261	0.0156805	0.0116155	0.0100525	0.0151847	0.0170931
thymine	6.74704e-08	5.5215e-08	6.22989e-08	0.00461286	0.00556141	0.00644149	0.00496857	0.0045948	0.00452366	0.00412108	0.00377784	0.0039396	0.00341285	0.00348597	0.00390694	0.00399223	0.00463034	0.00446598	0.00501902	6.00938e-08	0.00391309	0.00382312	0.00399558	0.00396309	0.00341373	0.00476545	0.00378711	0.00353893	0.00450759	0.00380124
thymidine 1	0.00886279	0.00685323	0.0148541	0.0111198	0.0126207	0.0204444	0.0099363	0.0166605	0.0173674	0.0104803	0.0210333	0.0171447	0.0189223	0.018948	0.0324791	0.0117342	0.00788886	0.0220262	0.0251068	0.0107071	0.00863558	0.0127525	0.0165388	0.0145528	0.009967	0.00991151	0.00765732	0.00574185	0.00909133	0.00954934
threonine 1	0.000626709	5.5215e-08	6.22989e-08	6.22811e-08	0.000749378	1.02091e-07	6.9657e-08	6.26543e-08	6.85326e-08	6.54235e-08	0.00080945	6.94512e-08	6.11806e-08	5.93036e-08	0.00118274	6.61369e-08	7.64029e-08	0.000798788	7.5594e-08	0.000808617	0.00083091	0.000802793	0.000956825	5.44951e-08	5.39804e-08	6.22438e-08	5.0815e-08	0.000587505	0.000736971	6.28004e-08
Threonic acid	0.117368	0.173282	0.420776	0.453464	0.373132	0.402301	0.310922	0.399623	0.426402	0.422958	1.04408	0.960373	0.529321	0.820525	1.08249	0.846589	0.165117	0.174857	0.1258	0.300126	0.601119	0.546495	0.636443	0.948118	0.645732	0.728093	0.472356	0.445061	0.723428	0.507952
Threitol	0.0052429	0.00852108	0.00257468	0.00292503	0.00243864	0.00563533	0.00414241	0.00469094	0.00466692	0.00409823	0.00351058	0.00456108	0.00560055	0.00403937	0.00464565	0.00434187	0.00474464	0.00751035	0.00701017	6.00938e-08	0.0104858	0.00694837	0.00362532	5.44951e-08	0.0105901	0.00701886	5.0815e-08	0.00545214	0.00446885	6.28004e-08
Tetrahydrocorticosterone 3	0.0103145	5.5215e-08	0.0117246	0.00286078	0.0125366	0.00969636	6.9657e-08	0.00721008	0.00897485	0.00850348	0.00166022	0.00170913	0.00477973	5.93036e-08	0.00212579	0.00151304	7.64029e-08	0.000587866	7.5594e-08	0.00153737	0.000871957	0.00136856	0.00141321	5.44951e-08	0.00270568	6.22438e-08	0.000364571	5.09951e-08	5.71952e-08	0.000181744
sulfuric acid	0.0557399	0.0385094	0.0632558	0.0805139	0.0988102	0.0755136	0.117666	0.0973306	0.0988834	0.0709047	0.0338942	0.0966269	0.0373558	0.0320848	0.105378	6.61369e-08	0.13127	6.17068e-08	7.5594e-08	0.0631268	0.0596532	0.0828008	0.0588491	0.0986312	0.105555	0.126807	0.130955	0.0880135	5.71952e-08	0.198772
sucrose	0.0422529	0.0198529	0.0336509	0.0230515	0.0161872	0.0397975	0.0125696	0.0233093	0.0247155	0.0249913	1.17858e-07	1.38902e-07	1.22361e-07	1.18607e-07	1.55531e-07	1.32274e-07	1.52806e-07	1.23414e-07	1.51188e-07	1.20188e-07	0.0187733	1.01277e-07	0.0190389	1.0899e-07	0.0239607	1.24488e-07	1.0163e-07	1.0199e-07	1.1439e-07	1.25601e-07
succinic acid	0.876554	1.32885	1.50754	2.24415	1.41857	2.89119	1.78385	2.1518	2.56196	1.80662	3.12886	3.41889	3.09176	3.15864	5.85817	3.53849	2.75338	3.74587	3.71687	1.76673	3.12001	3.39615	1.89935	2.63506	1.56454	5.06143	4.91313	5.09951e-08	2.74717	5.2757
succinate semialdehyde 2	6.74704e-08	0.00694693	6.22989e-08	0.00622325	6.54594e-08	0.00950846	0.0109245	0.00929525	0.00789556	0.0066234	0.00746537	0.00534515	0.00706458	0.00565894	0.00821394	0.00710223	0.00530964	0.00679876	0.00688618	6.00938e-08	0.00572714	0.005753	0.00959318	0.00757561	0.0066312	0.00412927	0.00566625	0.0042526	0.00629911	0.00650145
stearic acid	2.24373	1.33744	1.72694	1.4458	1.6528	2.68604	1.39746	1.06832	1.39139	1.49099	2.13935	0.912344	0.801506	1.00562	1.05917	6.61369e-08	1.85564	1.17483	1.25319	1.74201	1.26076	1.13015	1.01797	1.15088	0.40839	0.925326	0.694434	0.562814	0.891872	0.198915
sorbitol	0.00262988	0.00111886	6.22989e-08	0.0041131	0.00598625	0.00412811	0.00436612	0.0018827	0.00216337	0.00168441	5.8929e-08	6.94512e-08	6.11806e-08	5.93036e-08	7.77656e-08	6.61369e-08	7.64029e-08	6.17068e-08	7.5594e-08	6.00938e-08	5.0758e-08	5.06384e-08	2.21987e-05	5.44951e-08	5.39804e-08	6.22438e-08	5.0815e-08	5.09951e-08	5.71952e-08	6.28004e-08
Sophorose 2	0.0159287	0.0164626	0.00143534	6.22811e-08	0.00161126	0.0690559	6.9657e-08	6.26543e-08	6.85326e-08	6.54235e-08	5.8929e-08	6.94512e-08	6.11806e-08	5.93036e-08	7.77656e-08	6.61369e-08	7.64029e-08	6.17068e-08	7.5594e-08	6.00938e-08	5.0758e-08	5.06384e-08	5.85361e-08	5.44951e-08	5.39804e-08	6.22438e-08	5.0815e-08	5.09951e-08	5.71952e-08	6.28004e-08
shikimic acid	6.74704e-08	0.00817227	0.0059824	0.0054039	0.00641997	1.02091e-07	6.9657e-08	0.00571636	6.85326e-08	0.0068561	5.8929e-08	0.00658511	6.11806e-08	5.93036e-08	7.77656e-08	6.61369e-08	0.0117215	6.17068e-08	7.5594e-08	6.00938e-08	0.00423456	5.06384e-08	5.85361e-08	5.44951e-08	5.39804e-08	6.22438e-08	5.0815e-08	5.09951e-08	5.71952e-08	6.28004e-08
serine 2	0.254688	0.182453	0.214651	0.291156	0.219663	0.463194	0.308736	0.237377	0.28676	0.310847	0.351562	0.379496	0.268925	0.34792	0.361277	0.413729	0.356684	0.304228	0.289648	0.363647	0.287524	0.250352	0.227713	0.306707	0.259119	0.449343	0.372369	0.416779	0.424558	0.486218
Sedoheptulose	0.295785	5.5215e-08	0.430394	0.215435	6.54594e-08	0.0981597	6.9657e-08	0.095813	6.85326e-08	0.070812	5.8929e-08	6.94512e-08	6.11806e-08	5.93036e-08	7.77656e-08	6.61369e-08	7.64029e-08	6.17068e-08	7.5594e-08	6.00938e-08	5.0758e-08	0.349738	0.0342869	5.44951e-08	0.214856	6.22438e-08	5.0815e-08	0.0191843	5.71952e-08	0.0337915
salicyl alcohol	0.236097	0.0729086	0.356681	0.275968	0.459866	0.148384	0.208295	0.138017	0.121109	0.215051	0.276334	0.0668284	0.155049	0.0730623	0.320603	0.383279	0.070565	0.338439	0.088996	0.0787989	0.0475071	0.0357682	0.370789	0.0699625	0.0435239	0.032848	0.0351849	0.0326149	0.0291221	0.0272351
salicin	0.059321	5.5215e-08	0.0434204	6.22811e-08	0.0589919	0.109117	0.0432866	6.26543e-08	6.85326e-08	0.0669231	5.8929e-08	6.94512e-08	6.11806e-08	5.93036e-08	7.77656e-08	6.61369e-08	7.64029e-08	6.17068e-08	7.5594e-08	6.00938e-08	5.0758e-08	5.06384e-08	5.85361e-08	5.44951e-08	5.39804e-08	6.22438e-08	5.0815e-08	5.09951e-08	5.71952e-08	6.28004e-08
ribose	0.0126387	0.00929059	0.0207884	0.0139057	0.0118886	0.022038	0.0209587	0.0177338	0.0169274	0.0178573	0.023256	0.0279579	0.0190201	0.0246259	0.026404	0.0351305	0.0385454	0.0708107	0.0496856	0.0328552	0.0487665	0.083316	0.0314338	0.0876447	0.0599154	0.113696	0.0939538	0.106795	5.71952e-08	0.121278
Ribonic acid, gamma-lactone	0.00339416	0.00269512	6.22989e-08	6.22811e-08	6.54594e-08	0.0350723	0.0214691	0.0237899	0.0252304	0.0255981	0.012237	0.00880375	0.00799583	5.93036e-08	0.0137	0.0968063	0.151016	0.142399	0.121106	0.096667	5.0758e-08	5.06384e-08	0.00928454	0.021801	0.0160111	0.101462	0.0407059	0.0896669	0.192197	0.0778262
resveratrol 2	6.74704e-08	5.5215e-08	6.22989e-08	0.0053981	6.54594e-08	1.02091e-07	6.9657e-08	6.26543e-08	6.85326e-08	6.54235e-08	0.00630463	0.00611328	0.00609634	0.00588388	0.00683628	6.61369e-08	7.64029e-08	6.17068e-08	0.00806368	0.00436574	5.0758e-08	5.06384e-08	5.85361e-08	5.44951e-08	5.39804e-08	6.22438e-08	5.0815e-08	5.09951e-08	5.71952e-08	6.28004e-08
raffinose	0.751524	5.5215e-08	0.433987	0.140201	0.284889	1.25476	1.00068	0.804084	0.764751	0.65472	0.027833	0.0190958	0.0254147	0.018081	0.01088	0.245912	0.0979694	0.0700615	0.0581339	0.288479	0.0394141	0.0190237	0.0789936	0.0816044	0.0143354	0.0342187	0.0305553	0.0273014	0.0323399	0.00252347
quinic acid	0.903129	5.5215e-08	1.38591	6.22811e-08	1.33874	0.0931408	0.289514	0.0775024	0.086762	0.104043	5.8929e-08	0.41569	6.11806e-08	0.633398	1.18889	0.625097	0.0846776	0.0683789	0.0850018	0.139869	0.173378	0.350805	5.85361e-08	5.44951e-08	5.39804e-08	6.22438e-08	5.0815e-08	5.09951e-08	0.45831	0.034677
Pyruvic acid	0.042841	0.0362984	0.0479045	0.060467	0.0485489	0.0777385	0.0636626	0.0597617	0.0514269	0.0488799	0.0815374	0.109505	0.0700595	0.0792333	0.132637	0.0995518	0.0957429	0.129417	0.14954	0.076063	0.0589495	0.0885241	0.0729825	0.0786641	0.0481283	0.154329	0.074572	0.0939232	0.138044	0.0975272
Pyrrole-2-Carboxylic Acid	0.0799415	0.068006	0.0774525	0.0777057	0.0831618	0.125396	0.0869327	0.08142	0.0863879	0.0816974	0.091821	0.105794	0.0951282	0.0906789	0.118212	0.115209	0.121143	0.101965	0.121361	0.0985635	0.065775	0.0669803	0.0737382	0.0685911	0.062169	0.104567	0.0821067	0.0823642	0.093088	0.0981328
pyrogallol	0.0178362	5.5215e-08	6.22989e-08	6.22811e-08	6.54594e-08	0.0193232	6.9657e-08	0.0132104	0.0169341	6.54235e-08	0.00964594	0.00968453	0.010399	0.00883811	7.77656e-08	0.0140765	0.0114511	0.00821531	7.5594e-08	6.00938e-08	5.0758e-08	5.06384e-08	0.0110015	0.00761599	0.0111805	6.22438e-08	0.0123231	5.09951e-08	0.0104327	6.28004e-08
putrescine 2	0.158941	0.163879	0.186582	0.151717	0.278499	0.36802	0.0824892	0.37359	0.323932	0.217536	0.275713	0.373415	0.136126	0.44524	0.322209	0.207481	0.257415	0.0880451	0.0747349	0.194939	0.279864	0.277279	0.291679	0.362205	0.218916	0.230769	0.0489812	0.351376	0.178285	0.165815
Purine riboside	0.00521298	0.0013199	0.00218984	0.00440601	0.00222061	0.00499607	0.0036941	0.00532556	0.00373481	0.0034526	0.00134519	0.00209625	0.0020583	0.00209915	0.0016232	6.61369e-08	0.00348906	0.00616904	0.00423385	0.00320045	0.00203571	0.00342903	0.00163412	0.00463798	0.0029998	0.00264028	0.00496777	0.00147744	0.00334313	0.00215629
prunin degr. Prod. 1	0.0474609	5.5215e-08	0.0376629	6.22811e-08	0.035925	0.0390409	6.9657e-08	0.0376365	0.0334195	0.0306593	0.010677	0.021246	0.0295235	0.0252296	0.0332261	0.0309555	0.0250487	0.0245412	0.0178601	0.0178025	0.0279267	0.0300616	0.0120907	0.0052911	0.0214475	0.0123616	0.00842049	0.0164052	0.00530995	0.0135445
Prostaglandin E2 2	6.74704e-08	5.5215e-08	6.22989e-08	0.127721	6.54594e-08	1.02091e-07	0.00134012	0.0529942	0.103743	0.0898197	0.00731681	6.94512e-08	0.0129752	5.93036e-08	7.77656e-08	0.0246897	7.64029e-08	0.0220768	7.5594e-08	6.00938e-08	5.0758e-08	5.06384e-08	5.85361e-08	5.44951e-08	5.39804e-08	6.22438e-08	5.0815e-08	0.0250673	5.71952e-08	6.28004e-08
proline	3.85142	2.67804	4.2547	3.38606	4.22241	0.350019	2.00606	0.398015	0.42272	0.257038	0.499356	0.193167	0.482661	0.912344	0.373879	1.77286	0.784222	2.49552	2.98989	3.31135	0.501573	0.571432	0.890232	0.517578	0.299812	2.58818	1.89214	1.44566	2.30493	2.52445
Pipecolinic acid	0.0094839	5.5215e-08	0.0102249	6.22811e-08	0.0091079	1.02091e-07	6.9657e-08	6.26543e-08	6.85326e-08	6.54235e-08	5.8929e-08	0.0091565	6.11806e-08	0.0109967	7.77656e-08	0.0100644	0.010327	0.0146115	7.5594e-08	6.00938e-08	5.0758e-08	5.06384e-08	5.85361e-08	5.44951e-08	5.39804e-08	6.22438e-08	0.00844916	0.00964297	5.71952e-08	6.28004e-08
Phytol	0.118057	0.287721	0.162357	0.314216	0.173891	0.121181	0.128557	0.104143	0.0946152	0.0893165	5.8929e-08	0.2124	6.11806e-08	0.242722	7.77656e-08	0.150339	0.146996	0.190262	0.136634	0.178139	0.00474095	5.06384e-08	0.150938	0.232423	5.39804e-08	0.245981	0.00211666	0.0797896	0.0752999	0.0300008
phosphate	0.509693	0.406221	0.455824	0.172932	0.441757	0.525995	0.381383	0.375939	0.354713	0.331191	0.437075	0.332285	0.465754	0.417665	0.370773	0.312859	0.445986	0.345449	0.410941	0.461982	0.412264	0.416654	0.224541	0.410947	0.354373	0.40655	0.354896	0.334582	0.283878	0.373453
phenylethylamine	0.0851713	0.176643	0.165609	0.672653	0.176154	0.10952	0.13634	0.161222	0.124458	0.122627	1.52397	2.1804	1.78888	2.10371	3.18061	0.462847	0.307685	0.251996	0.230816	0.173799	0.981223	0.410612	0.212135	5.44951e-08	0.395058	0.759059	5.0815e-08	0.526214	0.320189	0.981206
phenylalanine 1	6.74704e-08	0.0841706	6.22989e-08	0.0858431	0.086424	0.0810326	0.0585665	0.0905701	0.0694413	6.54235e-08	0.144387	0.0893646	0.111081	0.105301	0.134772	0.177502	0.128607	0.420464	0.362213	0.179498	0.137671	0.229168	0.175286	0.261004	0.129829	6.22438e-08	5.0815e-08	0.491723	5.71952e-08	6.28004e-08
Pelargonic acid	0.00258494	0.00198469	0.00329103	6.22811e-08	0.00294055	1.02091e-07	6.9657e-08	0.00679531	6.85326e-08	6.54235e-08	0.00231731	0.00439265	6.11806e-08	0.0034946	7.77656e-08	0.0074652	0.00367814	0.00363534	0.00365138	0.00475768	5.0758e-08	5.06384e-08	5.85361e-08	5.44951e-08	5.39804e-08	6.22438e-08	0.00447231	0.00290313	0.00528952	0.00648872
palmitic acid	3.92017	2.60724	3.32652	3.06712	3.16771	5.20495	1.43944	2.54514	3.1734	3.41583	3.96346	2.39822	2.28203	2.49531	2.92688	4.56251	4.45566	3.61445	4.25595	3.67332	0.0170547	1.00943	2.38417	0.277326	2.12406	0.458243	0.69939	0.166465	0.240476	0.132972
palatinitol 2	0.0224693	0.0248753	0.0262078	0.03978	0.0239961	0.00879442	0.0206125	0.00693215	0.00852082	0.00728016	0.0258321	0.0192163	0.0235965	0.0132563	0.0370614	0.0126002	0.0185681	0.0117108	0.00966758	0.00587602	5.0758e-08	0.0176769	0.000222372	0.000738382	5.39804e-08	0.00946794	5.0815e-08	5.09951e-08	0.00823852	0.0249003
oxoproline	1.09894	1.18858	1.23997	1.24664	1.23021	0.930387	0.846268	0.894606	0.815699	6.54235e-08	0.964278	0.560543	0.697053	0.654546	7.77656e-08	1.18449	0.533551	0.77097	0.789334	0.969035	0.87143	1.0238	1.03176	1.02902	0.685802	1.3053	0.342882	1.06309	5.71952e-08	0.833324
oxamic acid	0.0153833	0.0345851	0.0171666	0.0473466	0.0134085	0.042203	0.0269616	0.0223681	0.0214271	0.0303219	0.0725884	0.0336672	0.0777977	0.0595165	0.0878816	0.0135788	0.0118207	0.0289749	0.0220046	0.0237803	0.0324561	0.0431215	0.0606	0.0404616	0.0283521	0.0527936	0.0406302	0.0545916	0.0331459	0.0185137
oxalic acid	0.0155839	0.0146499	0.0164402	0.017591	0.0173686	0.0308504	0.0179793	0.018302	0.0196574	0.0188537	0.0190564	0.0197666	6.11806e-08	0.0178437	7.77656e-08	0.0172705	0.0212039	0.0170247	0.0212032	0.016506	0.0135461	0.0139374	0.016813	0.0142288	0.013918	0.0185228	0.0129737	0.0140789	0.0148906	0.0143692
oxalacetic acid	0.00862481	0.00499844	0.00576598	0.0066285	0.00607313	0.00730057	0.00284692	0.0102007	0.00726354	0.006947	0.00832044	0.00587219	0.00644243	0.00850297	0.00772719	0.00700183	0.00173444	0.00169832	0.00165	0.00545804	0.00878262	5.06384e-08	0.0122023	0.00912901	0.00971321	0.00609491	5.0815e-08	0.00397139	0.00312928	0.00192409
O-methylthreonine 2	0.0030718	0.00256654	0.00288862	0.00279959	0.0032202	0.00465133	0.00358063	0.00329432	0.00348898	0.00340292	0.00520812	0.00649717	0.00477947	0.00433005	0.00647213	0.0058391	0.00648251	0.00500312	0.00618499	0.00500521	0.00268674	0.00275329	0.00346669	0.00335098	0.00323527	0.0055905	0.00487246	0.00494914	0.00539559	0.0058235
Octadecanol	0.00805076	0.00484799	0.00855871	0.00714003	0.00810275	0.0131263	6.9657e-08	0.00575717	0.00830209	0.00670361	5.8929e-08	0.00357698	0.00444951	5.93036e-08	0.00746211	6.61369e-08	0.00972335	0.00989938	0.00882152	0.00775881	0.00792115	5.06384e-08	5.85361e-08	5.44951e-08	0.00593779	0.00771576	5.0815e-08	5.09951e-08	5.71952e-08	0.00588727
o-cresol	0.0199094	0.0245948	6.22989e-08	0.0305123	0.039904	0.0395339	0.0258955	0.0315487	0.0246572	0.0164944	0.0137703	0.0188366	0.0111213	0.0149901	0.0145913	0.0138672	0.0177781	0.024048	0.0158748	0.0120747	0.0161464	0.0152024	0.0132656	0.00950857	0.0176998	0.0151433	0.0179034	0.0138242	0.0130057	0.0260833
O-acetylserine 1	0.00372069	0.00480628	0.00535174	0.00475952	0.00500543	0.00372826	0.00509461	0.00418537	0.00332429	0.00287572	0.00569863	0.00474143	0.00714189	0.0030297	0.00569916	6.61369e-08	0.00213261	0.00643118	7.5594e-08	0.0041929	0.00230328	0.00291692	0.00463595	0.00484694	5.39804e-08	6.22438e-08	0.00444051	0.00451513	5.71952e-08	6.28004e-08
nornicotine	0.0318608	0.0387718	0.0415317	0.0172792	0.0493099	0.0632036	0.0100624	0.078382	0.0551844	0.0526232	0.0764982	0.0333767	0.0464427	0.0413282	0.0191167	0.0239925	7.64029e-08	0.0248691	0.0216905	0.0372319	0.0479278	5.06384e-08	0.0584019	0.0659838	0.0468361	0.0455872	0.0236744	0.0275039	0.0188437	0.0134818
Nicotinoylglycine 1	0.0134602	0.0114386	0.0108625	0.00975344	0.0113909	0.0218442	0.012835	0.0145887	0.0155273	0.0157478	0.00667995	0.012495	0.00889933	5.93036e-08	0.00542823	0.00984769	0.0142337	0.00767588	0.00902795	0.00763997	0.0117558	0.00900605	0.0144767	0.00865837	0.00943365	0.0127237	0.0117069	0.00930791	0.0121024	0.0113429
nicotinic acid	6.74704e-08	5.5215e-08	0.0037919	0.00463003	6.54594e-08	1.02091e-07	6.9657e-08	6.26543e-08	6.85326e-08	6.54235e-08	5.8929e-08	6.94512e-08	0.00565652	5.93036e-08	7.77656e-08	0.00589861	0.005562	0.00579842	0.00585279	6.00938e-08	0.00368174	0.00405606	0.00371987	5.44951e-08	5.39804e-08	6.22438e-08	5.0815e-08	5.09951e-08	5.71952e-08	6.28004e-08
N-ethylmaleamic acid 2	0.397956	0.597876	0.415452	0.782948	0.493475	0.19928	0.212201	0.258679	0.234595	0.157959	0.33368	0.255778	0.165254	0.210647	0.259697	0.277199	0.14042	0.419906	0.263929	0.667784	0.511549	0.805653	0.321145	0.591506	0.178488	0.794562	0.794546	0.710238	0.760883	0.440208
Neohesperidin	0.0604757	0.0382484	0.0596876	0.0679624	0.0546719	0.0532118	0.0417248	0.0540964	0.0455111	0.0421052	0.0445806	0.0430487	0.0375663	0.0559554	0.0591889	0.0514048	0.0404535	0.0407429	0.0331717	0.0205104	0.0562708	0.0549822	0.046403	0.0410601	0.0170248	6.22438e-08	5.0815e-08	0.0231563	0.049314	0.0447244
N-cyclohexylformamide 1	0.305793	0.234111	0.294265	0.27816	0.289869	0.478975	0.312955	0.272764	0.330778	0.343653	0.30908	0.276255	0.250575	0.271518	0.338221	6.61369e-08	7.64029e-08	0.273285	0.318258	0.319631	0.206182	0.21044	0.235083	0.246528	0.231547	0.245876	0.180578	0.208034	0.203593	0.266394
naringin	0.0252917	0.0238338	0.0406958	0.0242454	0.0372511	0.0189922	0.0364887	0.0224877	0.0205524	0.00529256	0.00417828	0.00740662	0.00239598	0.00533446	0.00224967	0.0191333	0.00420903	0.013025	0.00461288	0.0225164	0.00724557	0.00626143	0.00484329	0.00300135	0.0102234	0.00574381	0.0114844	0.00458991	0.004709	6.28004e-08
naphthalene	0.000663138	0.000359492	0.000625039	0.000807651	0.000564674	0.00114462	0.000600845	0.000492931	0.000481684	0.000533879	0.000825594	0.00108589	0.00113074	0.00121614	0.00228003	0.00246976	0.000795232	0.00358423	0.00350301	0.00198979	0.00107241	0.000780309	5.85361e-08	0.00122877	0.000384485	6.22438e-08	0.00118727	0.00219811	0.00290095	0.00158146
N-Acetyltryptophan 2	6.74704e-08	5.5215e-08	6.22989e-08	6.22811e-08	6.54594e-08	1.02091e-07	6.9657e-08	6.26543e-08	6.85326e-08	6.54235e-08	5.8929e-08	0.0202448	0.00515895	0.0149521	7.77656e-08	0.0226308	0.00630209	0.0162124	7.5594e-08	6.00938e-08	0.00487844	0.0106698	0.0140328	0.00816475	5.39804e-08	6.22438e-08	5.0815e-08	5.09951e-08	5.71952e-08	0.0328455
N-Acetyl-L-phenylalanine 1	0.0061208	0.0113703	0.0131969	0.0039116	0.0131685	0.00370623	0.00166384	0.00236405	0.00323852	0.00386736	0.0163614	0.00738753	0.0140638	0.00527786	0.00975099	0.00362346	0.00307311	0.00139879	0.00433359	0.00205524	0.0194949	0.00647053	0.00650053	0.015849	0.0122501	6.22438e-08	0.00850378	0.00655363	5.71952e-08	6.28004e-08
N-Acetyl-L-leucine 1	0.00627201	0.00628259	0.00763587	0.00787481	0.00788949	0.00815873	0.00701908	0.00473311	0.00526327	0.00554446	0.00694933	0.00614041	6.11806e-08	0.00513049	0.00715015	0.0114064	0.0056959	0.00823814	0.00752785	0.00827025	5.0758e-08	5.06384e-08	5.85361e-08	0.00748517	5.39804e-08	6.22438e-08	5.0815e-08	0.00963136	5.71952e-08	0.0109187
N-Acetyl-beta-D-mannosamine 4	6.74704e-08	0.299138	0.220175	6.22811e-08	0.294068	0.142484	0.0192347	0.150503	0.14399	0.152073	0.242024	0.484597	6.11806e-08	0.501526	0.316703	0.363756	0.282549	0.225835	0.196365	0.125408	5.0758e-08	0.140786	0.188687	0.0313483	0.268061	0.0459304	0.369664	0.0233885	0.0285618	0.0157777
Myristic Acid	6.74704e-08	5.5215e-08	6.22989e-08	6.22811e-08	6.54594e-08	0.00834345	0.00667233	0.00421457	6.85326e-08	0.00570529	5.8929e-08	0.00848213	6.11806e-08	5.93036e-08	7.77656e-08	6.61369e-08	0.00652982	0.00578059	0.00686413	0.00691501	0.00829872	5.06384e-08	5.85361e-08	5.44951e-08	0.00731452	6.22438e-08	0.00390685	5.09951e-08	5.71952e-08	6.28004e-08
mucic acid	0.0354159	0.0216126	0.0265395	0.00870389	0.023472	0.0304129	0.00180138	0.0284859	0.0191629	0.0206888	0.0536959	0.0414926	0.0388502	5.93036e-08	0.0280467	0.00859892	0.00842632	0.0273764	0.0283409	0.0166354	0.000523085	0.00427618	0.0092837	0.00636133	0.0270211	0.00710373	0.0168517	0.00250329	0.00378825	0.00151072
Methylmalonic acid	0.024327	0.0229817	0.0246127	0.0260847	0.0287525	0.0446743	0.0319095	0.0305261	0.0338598	0.030563	0.0269876	0.0367359	0.0293054	0.029054	0.0431569	0.0432682	0.045317	0.0400532	0.0494924	0.0394258	0.0210073	0.0234842	0.027668	0.0280835	0.0293635	0.0312125	0.0247866	0.0272367	0.0344495	0.0379397
Methyl-beta-D-galactopyranoside	0.0598008	0.0329452	6.22989e-08	6.22811e-08	6.54594e-08	0.0602646	6.9657e-08	0.0545908	0.0478802	0.0391394	5.8929e-08	6.94512e-08	6.11806e-08	0.0156106	7.77656e-08	0.104773	7.64029e-08	6.17068e-08	7.5594e-08	6.00938e-08	0.0342902	5.06384e-08	5.85361e-08	5.44951e-08	5.39804e-08	6.22438e-08	5.0815e-08	5.09951e-08	5.71952e-08	6.28004e-08
Methyl Phosphate	0.526718	0.378771	0.386618	0.343307	0.35069	0.677674	0.374446	0.619901	0.547434	0.444255	0.490004	0.451747	0.391321	0.425609	0.55326	0.465184	0.394259	0.752494	0.827682	0.583591	0.559456	0.591429	0.487824	0.646811	0.490127	0.767125	0.367802	0.423402	0.550611	0.461854
methionine 1	6.74704e-08	5.5215e-08	6.22989e-08	6.22811e-08	6.54594e-08	0.0810028	6.9657e-08	6.26543e-08	6.85326e-08	6.54235e-08	0.0936378	0.111293	6.11806e-08	0.189833	0.0309034	0.203335	7.64029e-08	0.165951	0.119892	6.00938e-08	5.0758e-08	0.156045	5.85361e-08	5.44951e-08	5.39804e-08	6.22438e-08	5.0815e-08	5.09951e-08	5.71952e-08	6.28004e-08
melibiose 1	0.0564985	0.0661874	0.0461227	6.22811e-08	6.54594e-08	0.0694222	6.9657e-08	6.26543e-08	0.0469597	0.0465511	5.8929e-08	6.94512e-08	6.11806e-08	5.93036e-08	7.77656e-08	6.61369e-08	7.64029e-08	6.17068e-08	7.5594e-08	6.00938e-08	0.0194952	5.06384e-08	0.0147571	0.00702585	5.39804e-08	0.00867636	5.0815e-08	5.09951e-08	5.71952e-08	6.28004e-08
Melezitose	0.0204314	0.0220987	0.0214786	0.0137705	0.0176846	0.0247414	0.0163139	0.0198416	0.0206723	0.0171103	0.0075862	0.00722425	0.00812808	0.00982471	0.00761016	0.00784808	7.64029e-08	6.17068e-08	0.00155394	0.00380723	0.00540354	5.06384e-08	0.0105903	0.0104775	5.39804e-08	0.00710838	5.0815e-08	0.00592418	5.71952e-08	6.28004e-08
maltotriose 1	0.045604	0.0435981	6.22989e-08	0.0161418	6.54594e-08	0.0761202	6.9657e-08	0.0718903	0.0535918	0.0355262	5.8929e-08	0.00880394	0.000144877	0.00889836	0.00367024	0.0530557	0.0233298	0.0385795	0.0245871	0.00660281	0.000160352	5.06384e-08	7.26115e-05	2.3433e-05	0.000120126	3.62698e-05	0.000611351	0.000155818	5.71952e-08	7.88952e-05
malonic acid 1	0.00755609	0.00843837	0.011299	0.00815055	0.0108501	0.0131472	0.00695895	0.0112055	0.00858313	0.00637221	5.8929e-08	6.94512e-08	6.11806e-08	5.93036e-08	0.00707147	0.00552699	7.64029e-08	6.17068e-08	0.00497212	6.00938e-08	5.0758e-08	5.06384e-08	5.85361e-08	5.44951e-08	5.39804e-08	6.22438e-08	5.0815e-08	5.09951e-08	5.71952e-08	6.28004e-08
MALONAMIDE 4	6.74704e-08	0.00249355	6.22989e-08	6.22811e-08	6.54594e-08	0.00706328	0.00145576	0.00434801	0.00365047	0.00302356	0.00174852	6.94512e-08	0.00445277	5.93036e-08	0.0062672	6.61369e-08	0.00105038	0.000323254	7.5594e-08	6.00938e-08	5.0758e-08	0.00136705	0.0055106	0.00236916	0.00466468	0.00157871	0.000222768	0.000586686	0.00223069	6.28004e-08
Maleimide	0.0593776	0.043525	0.0367548	0.0499283	0.0438673	0.0717081	0.0613827	0.058858	0.0626378	0.0562383	0.0699971	0.0714877	0.066718	0.0516645	0.0745147	0.104068	0.0670459	0.108557	0.0942457	0.0769945	0.07774	0.112347	0.101789	0.0756071	0.0833705	0.150974	0.136453	0.0894378	0.154297	0.154856
maleic acid	0.568176	0.548597	0.75623	0.678797	0.887012	1.27629	0.848667	0.991204	1.14077	1.08572	0.901482	0.935352	0.778318	0.748618	0.883461	1.04307	1.12442	1.23871	1.36158	1.09332	0.921646	0.978802	0.9671	0.950927	1.04439	1.42443	0.808854	1.13534	5.71952e-08	1.60466
Maleamate 1	6.74704e-08	5.5215e-08	6.22989e-08	6.22811e-08	6.54594e-08	1.02091e-07	6.9657e-08	0.00212688	6.85326e-08	6.54235e-08	5.8929e-08	6.94512e-08	6.11806e-08	5.93036e-08	7.77656e-08	6.61369e-08	7.64029e-08	6.17068e-08	7.5594e-08	6.00938e-08	0.00610088	0.00931933	0.00653472	5.44951e-08	0.00363631	0.0130229	0.0129712	0.00478715	0.00713153	0.00663103
Lyxose 1	0.00876608	0.00867866	0.0109649	0.00633537	0.00865382	1.02091e-07	0.00355115	6.26543e-08	6.85326e-08	0.011905	5.8929e-08	6.94512e-08	6.11806e-08	5.93036e-08	7.77656e-08	6.61369e-08	7.64029e-08	6.17068e-08	7.5594e-08	6.00938e-08	0.00159203	5.06384e-08	5.85361e-08	5.44951e-08	5.39804e-08	6.22438e-08	5.0815e-08	5.09951e-08	5.71952e-08	6.28004e-08
Lyxonic acid, 1,4-lactone	0.406278	0.0407266	0.440874	0.54806	0.47945	2.52554	0.0293346	1.79838	2.20244	2.07673	0.537824	1.01525	0.0724818	0.776911	1.96278	0.708659	0.565307	6.17068e-08	0.172027	0.0455333	1.66979	0.500336	0.44138	1.24023	0.598587	0.77951	0.480712	0.362373	1.12625	0.511674
L-Threose 2	0.00597654	0.000573644	0.00673706	0.0168791	0.0175816	0.0163931	0.0162722	0.00975531	0.0183892	0.0161594	0.0146432	0.0191581	0.00349086	0.0208114	0.00799767	0.017286	0.0130482	0.00427272	0.0147585	0.0151196	5.0758e-08	5.06384e-08	0.00444206	0.0124837	0.0124813	6.22438e-08	5.0815e-08	5.09951e-08	0.0137403	0.013775
Loganin	6.74704e-08	5.5215e-08	0.00928511	6.22811e-08	6.54594e-08	0.00570809	6.9657e-08	0.00532319	0.00593489	0.00447514	5.8929e-08	6.94512e-08	6.11806e-08	5.93036e-08	7.77656e-08	0.00264322	7.64029e-08	6.17068e-08	7.5594e-08	0.00161999	5.0758e-08	5.06384e-08	0.00880495	5.44951e-08	5.39804e-08	6.22438e-08	0.00362207	5.09951e-08	5.71952e-08	6.28004e-08
L-Malic acid	0.00685339	0.00747693	0.00927107	0.00774925	6.54594e-08	0.0143264	0.00780675	0.00992124	0.0101691	0.00994648	0.0083505	0.0102895	0.007668	0.00828215	0.0099031	6.61369e-08	0.0102038	0.0101732	0.0113741	0.00915491	0.00860029	0.0101587	0.00843973	0.00920774	0.00964857	0.00482867	0.00815941	0.00918526	0.00436603	0.00516437
linolenic acid	0.0518433	0.0358771	0.0561072	0.0767961	0.0525943	0.0867062	0.088123	0.079253	0.0741327	0.0771664	0.119402	0.116439	0.101625	0.112706	0.123044	0.111752	0.106861	0.115129	0.145567	0.0600409	5.0758e-08	5.06384e-08	0.155967	5.44951e-08	0.178092	0.142711	0.0032738	0.0513915	0.139586	0.0314384
Linoleic acid methyl ester	0.216628	0.229199	0.217327	0.174053	6.54594e-08	0.182218	6.9657e-08	0.113048	0.165524	0.167248	0.14833	0.272761	0.110304	0.11423	7.77656e-08	0.270445	7.64029e-08	0.243948	0.356904	0.192477	0.0177868	0.0197952	5.85361e-08	0.0258511	0.0906439	6.22438e-08	0.345855	0.0256276	0.0371758	0.0149889
linoleic acid	0.0076061	0.00521192	0.00735647	0.00713969	0.00699734	0.0115372	0.00727808	0.00820182	0.00735423	0.00751162	0.00758572	0.00900699	0.00773921	0.00720619	0.00853747	0.00848504	0.00980778	0.00955906	0.0111535	0.00848896	0.00486411	5.06384e-08	0.00759981	0.00853157	5.39804e-08	6.22438e-08	5.0815e-08	0.00413636	5.71952e-08	6.28004e-08
L-glutamic acid	0.00497752	0.00513257	0.00606885	0.00291072	0.0067977	0.00688802	0.00571236	0.00643203	0.0059668	0.00506768	0.00407958	0.00495332	0.00520065	0.00402951	0.00527521	0.00564031	0.00660695	0.00479659	0.00590734	0.00698519	0.00607292	0.0066367	0.00332469	0.00682633	0.00492932	6.22438e-08	0.00428443	0.0042897	0.00562048	0.0070491
Levoglucosan	0.0835327	0.17446	0.146132	0.0994502	0.153665	0.193916	0.0600458	0.128789	0.156556	0.154768	0.157347	0.116441	0.156597	0.0920746	0.157587	0.109682	0.0853988	0.111483	0.131945	0.0850812	0.14971	5.06384e-08	0.154138	0.124148	0.111385	0.139446	0.100403	0.0821449	0.174487	0.146512
Leucrose 2	0.0221608	0.717929	6.22989e-08	0.137618	6.54594e-08	0.717732	0.70951	0.728691	0.658269	0.581274	0.22415	0.146169	0.125228	0.17306	0.042544	0.192231	0.164362	0.0997364	0.0612426	0.0929199	0.249623	0.140692	0.113058	0.137935	0.170917	0.000776927	0.161542	0.112538	0.194683	0.101004
lauric acid	6.74704e-08	5.5215e-08	6.22989e-08	6.22811e-08	6.54594e-08	1.02091e-07	6.9657e-08	6.26543e-08	6.85326e-08	6.54235e-08	0.0185923	0.0201874	0.0163042	0.0150222	0.0160974	0.0215031	0.0169744	0.0199217	0.0213492	0.0145463	5.0758e-08	5.06384e-08	5.85361e-08	5.44951e-08	5.39804e-08	6.22438e-08	5.0815e-08	5.09951e-08	5.71952e-08	6.28004e-08
L-Allothreonine 1	0.70511	0.737594	1.05338	1.24188	1.03469	0.454114	0.481709	0.586469	0.419225	0.371345	1.77714	1.49938	1.78455	1.47451	1.27857	1.31924	0.411151	1.25163	1.06303	1.37992	1.96764	1.96157	2.0104	1.15455	1.38535	2.64345	1.32629	1.56557	2.29581	2.25342
lactose 2	0.0152287	0.0117338	0.0370928	0.0167753	0.0278358	0.0559182	0.00900267	0.132699	0.0439081	0.11342	0.11145	0.245412	0.152243	5.93036e-08	0.119121	6.61369e-08	0.231281	0.00370002	0.0023682	0.17841	0.00504579	0.0028133	0.00334872	0.118383	0.015564	0.102049	0.00538478	0.0803489	0.185061	0.170086
Lactobionic Acid 3	6.74704e-08	0.099487	0.162847	6.22811e-08	0.171912	0.115749	6.9657e-08	0.0916376	0.0673674	0.0305159	0.0434388	0.035919	0.0210012	0.154835	0.0500783	0.0897641	0.0716586	0.0398831	0.0212099	0.0430639	0.0634629	0.0755592	0.0386948	0.00259216	0.0625686	0.00699551	0.033394	0.000808083	0.000847932	0.0856688
lactic acid	0.331577	0.282935	0.38706	6.22811e-08	0.368191	0.443276	6.9657e-08	0.318354	0.491268	0.44726	0.23584	0.244415	0.241372	0.196382	0.561424	0.329087	0.313486	0.403274	0.437622	0.351486	0.260217	0.340028	0.406888	0.309239	0.268727	0.466547	0.287559	0.29538	0.299398	0.306533
Lactamide 2	0.00228932	0.00184538	0.00215848	0.00214115	0.00229961	0.00404729	0.00267282	0.0021262	0.00256727	0.00238231	5.8929e-08	6.94512e-08	0.00243927	0.00223949	0.00350407	6.61369e-08	7.64029e-08	0.00226086	0.00291086	0.00230444	0.00197672	0.00174569	0.00228815	0.00245153	0.0021483	6.22438e-08	0.00210487	0.00216591	0.00188405	0.00240176
Itaconic acid	0.0187677	0.00680198	0.0119893	0.0164177	0.0135072	0.0149295	6.9657e-08	0.0137224	0.0127367	0.0135269	0.0090203	0.0112369	0.00914956	0.00928816	0.0108852	0.0183915	0.0179451	0.0165327	0.0127374	0.0144979	0.00924396	0.00636552	0.00964109	0.00689891	0.00588791	0.00589206	0.014317	0.00721842	0.0114231	0.00907358
Isopropyl-beta-D-thiogalactopyranoside	0.0213556	0.0272321	0.0204463	6.22811e-08	0.0305396	1.02091e-07	0.0204607	0.0136203	0.00632927	6.54235e-08	0.00936493	0.00856489	0.0101097	5.93036e-08	0.0153056	0.00504276	0.00919178	0.00546749	0.00284982	0.00286396	0.00956983	0.00517458	5.85361e-08	5.44951e-08	5.39804e-08	0.00941738	0.00468746	5.09951e-08	5.71952e-08	6.28004e-08
Isoleucine	0.575436	0.459278	0.756363	0.681577	0.790658	0.322988	0.539848	0.587601	0.278032	0.235854	0.572268	0.844612	0.870756	1.08762	0.512925	0.694425	0.343652	1.86951	1.4108	0.744258	1.59542	1.74692	0.973112	1.33883	1.67638	6.22438e-08	2.89302	2.68924	3.30021	3.31901
isocitric acid 2	6.74704e-08	5.5215e-08	6.22989e-08	0.0323483	6.54594e-08	1.02091e-07	0.0267034	6.26543e-08	6.85326e-08	0.0361739	5.8929e-08	6.94512e-08	6.11806e-08	0.034768	0.0491616	6.61369e-08	0.0477262	0.0359271	7.5594e-08	0.0341293	0.026519	5.06384e-08	0.0341689	5.44951e-08	5.39804e-08	6.22438e-08	5.0815e-08	5.09951e-08	0.0212488	6.28004e-08
hydroxylamine	0.000737726	5.5215e-08	0.000640947	6.22811e-08	0.000808796	0.0018761	6.9657e-08	0.000858005	0.00114162	0.000992617	0.0012905	0.00163338	0.00155415	0.00148156	7.77656e-08	0.00148607	7.64029e-08	0.00145657	0.00211476	0.00157073	0.000797204	0.000901297	0.00117096	0.000969371	0.000830495	0.00150368	0.00109254	0.000990812	0.00124961	0.000922199
Hesperitin 1	0.00646017	0.00543702	0.00651964	0.00660982	0.00740071	0.0115138	0.00780893	0.00699732	0.0078106	0.00742554	0.00654149	0.00772783	0.00727813	0.00677381	0.00936942	0.0085866	0.0099973	0.00754014	0.00942219	0.00668345	0.00557749	0.00599766	0.00642863	0.00708684	0.00681155	0.0081476	0.00615059	0.00684899	0.00791173	0.00777324
heptadecanoic acid	0.00994235	5.5215e-08	0.00607574	6.22811e-08	0.00577533	1.02091e-07	6.9657e-08	6.26543e-08	6.85326e-08	6.54235e-08	5.8929e-08	0.00872833	0.0097298	0.00873954	0.0146985	0.00927585	7.64029e-08	0.00635987	0.00703313	0.00548615	5.0758e-08	5.06384e-08	0.00934354	0.00209819	5.39804e-08	0.0146054	5.0815e-08	0.00388599	0.00284151	0.00743697
guanosine-5'-monophosphate	6.74704e-08	5.5215e-08	6.22989e-08	0.00732818	0.0141333	1.02091e-07	6.9657e-08	0.00855543	0.00682005	0.00556936	5.8929e-08	6.94512e-08	6.11806e-08	0.00529763	7.77656e-08	0.00807513	0.00412581	6.17068e-08	7.5594e-08	0.00333536	0.00978807	0.00492592	0.00649186	5.44951e-08	0.0113141	0.002398	5.0815e-08	5.09951e-08	5.71952e-08	6.28004e-08
guaiacol	0.00434668	0.0028646	0.00360048	0.00313621	0.00351129	0.00519279	0.00379566	0.00353649	0.0029839	0.00268372	0.00223726	0.00252431	0.00210259	0.00240624	0.00262912	0.00357576	0.00248894	0.00289024	0.00298796	0.00231511	0.00241434	0.00206793	0.00241876	0.00215268	0.00229876	0.00224982	0.00223687	0.00216127	0.00254029	0.00298165
glycolic acid	0.161979	0.148891	0.161905	0.146485	0.1729	0.241032	0.194708	0.189789	0.214505	0.219804	0.16553	0.192834	0.156187	0.154109	0.193833	0.201726	0.223361	0.216312	0.244535	0.248635	0.210494	0.185107	0.188228	0.242951	0.18489	6.22438e-08	0.217228	0.220718	5.71952e-08	0.287815
glycine 2	0.110867	0.0949731	0.102493	0.141235	0.139244	0.181943	0.150677	0.150895	0.155484	0.134852	0.190768	0.26282	0.241469	0.264473	0.298457	0.396105	0.347841	0.346315	0.448843	0.343028	0.182943	0.208353	0.280676	0.226844	0.179239	6.22438e-08	0.250004	0.481571	0.537126	0.333197
glycerol	0.816371	0.858315	0.847172	0.779254	0.971616	0.721858	0.464966	0.766675	0.590574	0.534567	0.755604	0.732499	0.895361	0.866065	0.978588	1.16281	0.630578	2.19093	1.96406	0.996266	5.0758e-08	1.27225	1.09444	1.39413	1.11929	2.50768	5.0815e-08	5.09951e-08	5.71952e-08	6.28004e-08
Glutaric Acid	6.74704e-08	5.5215e-08	0.00878811	0.0112397	0.00984207	0.0411855	0.0229259	0.0286773	0.0304966	0.0339188	0.0187542	0.0261498	0.0214928	0.0297568	0.0261837	0.149892	0.21196	6.17068e-08	7.5594e-08	0.163415	0.0228199	0.0258477	0.019874	0.0363806	0.0307079	0.231297	0.298776	0.247778	0.356388	0.225942
glutaraldehyde 4	0.026296	0.0212278	0.0251571	0.0243212	0.0259179	0.0428236	0.0311989	0.0253291	0.0303076	0.031037	0.0265789	0.0235041	0.0220097	0.0236523	0.0305921	6.61369e-08	0.037287	0.0244183	0.0278932	0.0300032	0.0175346	0.0182115	5.85361e-08	0.0220012	0.0209963	0.0200584	0.0146658	0.0177657	0.0169178	0.0219021
glutamine 1	6.74704e-08	1.60222	0.66058	1.22274	0.865678	0.0902511	0.198225	0.226	0.159934	0.0808838	0.384025	0.145308	0.153092	0.152352	0.146884	0.208927	7.64029e-08	0.526556	0.172231	0.946561	1.5229	2.7492	0.618584	1.32636	0.246335	6.22438e-08	5.0815e-08	2.0011	3.24365	1.29869
glutamic acid	0.449826	0.825652	0.775305	6.22811e-08	0.773021	0.513565	0.673358	0.685167	0.604914	0.451668	0.44385	0.180537	0.333393	0.234142	0.48885	0.407983	0.204726	0.361928	0.352379	0.734289	0.325905	0.411081	0.822773	0.441359	0.531664	0.539569	0.241813	0.389373	0.36667	0.361
glucose-6-phosphate 1	0.164542	0.147838	0.182279	0.0726401	0.172673	0.176604	0.125569	0.143186	0.111739	0.125927	0.120008	0.0546822	0.0837412	0.058732	0.0505315	0.0512109	0.0607273	0.0341723	0.0492638	0.102232	0.0809402	0.0458358	0.0726906	0.0813319	0.000677801	0.0485983	0.0306937	0.0494753	0.0433323	0.0221575
Glucose-1-phosphate	2.36	5.5215e-08	6.22989e-08	2.14783	3.57468	3.10109	2.26716	2.49148	2.55054	2.28113	3.11329	1.97394	2.848	1.82165	2.52418	2.42528	2.54641	1.97144	1.78436	1.6236	2.8205	2.3226	3.02365	2.83509	3.51346	2.97084	5.0815e-08	2.77551	3.75826	4.32788
Gluconic lactone 3	0.152902	0.0441576	0.0707756	0.0734722	0.06128	0.183495	0.116293	0.170877	0.0930648	6.54235e-08	0.00244948	0.218419	0.190118	0.269966	0.0935134	0.0696727	0.00094073	0.00152794	7.5594e-08	0.071219	5.0758e-08	5.06384e-08	0.00183747	0.015476	0.197273	0.0295877	0.100188	0.00954547	0.00942968	0.00910569
gluconic acid 1	0.0630209	0.0201554	0.0135375	0.0809979	0.0243061	0.0492279	0.00150446	0.0383804	0.0312405	0.0376459	0.0853235	0.0597597	0.0715979	0.0398984	0.085986	0.123115	0.100611	0.093139	0.160199	0.0764316	0.0169422	0.00289363	0.0754451	0.0145777	0.0264461	0.0359641	1.0163e-07	0.0107198	0.0358549	0.018576
Glucoheptonic acid 3	0.0736889	0.0812057	0.103674	0.0765231	0.109105	0.309134	0.00475137	0.266879	0.290934	0.324039	0.165451	0.204788	0.105264	0.250241	0.17196	0.124195	0.59566	6.17068e-08	7.5594e-08	0.0871935	0.299009	0.00240473	0.193333	0.046079	5.39804e-08	0.119595	0.0503468	0.0242039	0.0533718	0.0356772
Gallic acid	0.00669909	0.0108938	0.016408	0.00686141	0.014366	0.0127959	0.00272488	0.0127752	0.01042	0.00837159	5.8929e-08	0.0133789	0.0138851	0.0143854	0.0124593	0.0101965	7.64029e-08	6.17068e-08	7.5594e-08	0.00884322	0.0178785	0.00458265	5.85361e-08	5.44951e-08	0.017396	0.00121564	0.010009	5.09951e-08	5.71952e-08	0.00156145
galactose 1	6.74704e-08	0.0399737	0.0526045	6.22811e-08	0.0502816	0.0813185	0.00551627	0.0451544	0.0506862	6.54235e-08	5.8929e-08	0.0580511	0.0579905	5.93036e-08	0.065165	0.0560448	0.0231215	0.0215083	0.0340306	0.0372566	0.00389902	0.00532898	0.0185542	5.44951e-08	5.39804e-08	6.22438e-08	0.00739002	0.00185369	0.00831523	0.00245989
Galactonic acid	0.0421333	0.0332621	0.0303521	0.066232	0.0253743	0.0665847	0.000981161	0.0518409	0.0492549	0.0525465	0.0528399	0.0846469	0.080133	0.0585517	0.113175	0.0584004	0.0596269	0.0314192	0.0895556	0.0502956	0.0297228	0.00190251	0.0242723	0.00749959	0.054583	0.0124738	0.02606	0.00269879	0.00688641	0.00323542
Galactinol 1	0.223532	0.49061	6.22989e-08	0.0477318	0.173276	0.813965	0.461094	0.652806	0.561372	0.447488	0.0404961	6.94512e-08	6.11806e-08	0.0226342	7.77656e-08	6.61369e-08	0.0965051	0.149628	0.12849	6.00938e-08	0.0922823	0.0512826	5.85361e-08	5.44951e-08	5.39804e-08	0.00602883	0.104721	0.00109851	5.71952e-08	0.0806672
fumaric acid	0.178639	0.174037	0.215629	0.294044	0.199668	0.978097	0.341998	0.672685	0.682467	0.535858	0.681862	0.9081	0.567802	0.819217	1.25898	1.07146	1.0154	6.17068e-08	1.61228	0.889689	0.300406	0.624976	0.660354	0.645169	0.301637	1.07254	0.628649	0.663534	1.15777	0.652153
fucose 1	0.00169743	0.00150745	0.0016045	6.22811e-08	0.00169127	0.00275007	6.9657e-08	0.00165677	0.00210806	0.00213551	0.00189445	0.00213464	0.00211927	0.00195417	0.00280359	0.00152347	0.00273092	0.00186077	0.00243364	0.00210526	0.00147791	0.00156771	0.00181072	0.00167837	0.00148406	6.22438e-08	0.00177649	0.00166108	5.71952e-08	6.28004e-08
fructose-6-phosphate	0.0832186	0.0711797	0.0864871	0.036527	0.0843988	0.0861441	0.0630426	0.0726413	0.0551909	0.0580225	0.0764178	0.0394042	0.0528143	0.0420378	0.0369355	0.0348956	0.0380438	6.17068e-08	0.0341106	0.0615071	0.0408741	0.0263102	5.85361e-08	0.0355832	5.39804e-08	0.0249335	0.00962589	0.02916	5.71952e-08	0.00981569
Fructose 2,6-biphosphate degr prod 2	0.080939	0.0488034	0.0669263	0.0166476	0.059405	0.0521822	0.039066	0.0311587	0.0306843	0.0265088	0.0544972	0.034179	0.0320455	0.0390793	0.0396127	0.0594693	0.0549068	0.0508474	0.0504266	6.00938e-08	0.027167	0.0353746	0.0212507	0.0356736	0.0370312	0.0231158	5.0815e-08	0.016443	0.029985	0.00795445
fructose 1	0.0939826	0.0751038	0.0123212	0.0778085	6.54594e-08	1.02091e-07	0.0545507	0.0877163	0.0916617	6.54235e-08	5.8929e-08	6.94512e-08	6.11806e-08	5.93036e-08	7.77656e-08	6.61369e-08	7.64029e-08	6.17068e-08	7.5594e-08	6.00938e-08	0.0419486	5.06384e-08	0.0376574	5.44951e-08	0.0350324	6.22438e-08	5.0815e-08	5.09951e-08	5.71952e-08	6.28004e-08
Ethanolamine	1.52838	1.72557	1.49147	1.77415	1.93268	3.12476	2.33721	2.7534	2.90851	2.52069	2.542	3.10615	2.6541	2.87735	3.45303	3.02713	3.38906	3.14142	2.9201	2.70457	2.09932	2.09041	2.41879	2.31455	2.16744	2.61838	1.2713	2.03862	2.11974	1.92318
Erythrose 1	0.0527897	0.0376307	0.0435395	0.0422374	0.0434853	0.0521944	0.0359091	0.0447238	0.0375332	0.0356674	0.038183	0.03967	0.0487679	0.0450065	0.0449617	0.0410757	0.0336524	0.0405619	0.0449879	0.0359446	0.0409514	0.0397333	0.0435215	0.0307725	0.0267737	0.046701	0.0406193	0.0352016	0.0417084	0.037003
Epigallocatechin	0.0964116	0.559546	0.324242	0.289978	0.280187	0.16337	0.0551092	0.370085	0.141943	0.0453502	0.159346	0.147335	0.181629	0.131631	0.0467238	0.099936	0.11408	0.0117102	0.0116137	0.074095	0.256089	0.120496	0.424755	0.000660659	0.513585	0.00370018	0.125382	0.00717703	0.0271722	0.418614
Epicatechin	0.914321	0.497587	0.798984	0.526085	0.855289	0.42626	0.105472	0.395982	0.382282	0.276327	0.461211	0.148826	0.30494	0.186741	0.410271	0.378898	0.0838417	0.107869	0.106456	0.557129	0.0989686	0.083803	0.802863	0.132352	0.099065	0.0124422	0.0483799	0.0232459	0.145327	0.147806
Elaidic acid	6.74704e-08	5.5215e-08	6.22989e-08	6.22811e-08	6.54594e-08	1.02091e-07	6.9657e-08	6.26543e-08	0.00260792	0.00273047	5.8929e-08	6.94512e-08	6.11806e-08	0.00181435	7.77656e-08	6.61369e-08	7.64029e-08	0.0085958	7.5594e-08	6.00938e-08	0.0159926	0.00933957	5.85361e-08	0.0186248	5.39804e-08	6.22438e-08	5.0815e-08	5.09951e-08	0.013509	6.28004e-08
D-Talose 2	6.74704e-08	0.052333	0.0269321	0.0738171	0.00649752	1.02091e-07	6.9657e-08	6.26543e-08	6.85326e-08	6.54235e-08	5.8929e-08	6.94512e-08	6.11806e-08	5.93036e-08	7.77656e-08	6.61369e-08	7.64029e-08	6.17068e-08	7.5594e-08	6.00938e-08	5.0758e-08	5.06384e-08	5.85361e-08	5.44951e-08	5.39804e-08	6.22438e-08	5.0815e-08	5.09951e-08	5.71952e-08	6.28004e-08
Dithioerythritol	0.0154415	0.0227309	0.0148918	0.0218678	0.0132896	0.0567892	0.0189407	0.033286	0.035649	0.0379729	0.0311972	0.0285786	0.0388574	0.0303198	0.052834	0.0151326	0.0304945	0.0178574	0.0217547	0.0195418	0.0216876	0.0238843	0.0339535	0.0278338	0.0326379	0.0193369	0.0169044	0.0205572	0.0225917	0.0134686
Dihydroxyacetone	0.0174189	0.0214042	0.0191932	0.038709	0.0237489	0.0314894	0.0274879	0.0288391	0.035166	0.0271481	0.0227665	0.0270684	0.0165796	0.0171222	0.036061	0.0315526	0.0320891	0.0287681	0.0305252	0.0371261	0.01411	0.0138929	0.0216557	0.0208824	0.0156407	0.0255598	5.0815e-08	5.09951e-08	0.0355387	0.0323394
Diglycerol 1	0.0318494	0.0351931	0.0391127	0.0380184	0.0404529	0.0850254	0.0620195	0.0699902	0.080751	0.07628	0.101973	0.139208	0.0839381	0.0842065	0.0678932	0.156482	0.157087	0.239343	0.164534	0.23778	0.200396	0.184661	0.0899783	0.162706	0.096144	0.273418	0.182658	0.150737	0.266994	0.202732
Digitoxose 2	0.0191067	5.5215e-08	0.0251635	0.0380512	0.025208	0.148655	0.0810705	0.121065	0.132833	0.130501	0.0636457	0.0978622	0.0558589	0.0709427	0.0719479	0.762668	0.85397	6.17068e-08	7.5594e-08	6.00938e-08	0.0963758	0.127174	0.070665	0.124113	0.0907805	0.18277	5.0815e-08	0.758935	0.16341	0.434434
D-Glyceric acid	0.148694	0.13876	0.284305	0.212203	0.280522	0.241798	0.200776	0.223777	0.222381	0.239643	0.702304	0.336294	0.333987	0.272323	0.360098	0.353397	0.248831	0.314367	0.289875	0.282191	0.643615	5.06384e-08	0.363458	0.631811	0.69151	0.946215	0.592845	0.646636	0.707663	0.700062
d-Glucoheptose 1	0.0482063	0.0559937	0.0740681	0.0536723	0.0774186	0.215466	0.00187745	0.178291	0.19187	0.213426	0.109226	0.130894	0.0664987	0.154622	0.111921	0.101123	7.64029e-08	6.17068e-08	7.5594e-08	0.0702266	0.209404	0.00218389	0.127193	0.0314302	5.39804e-08	0.0779801	0.0606953	0.0168172	0.0372861	0.0216798
D-galacturonic acid 2	0.00354832	0.00410228	0.00505012	0.00478288	0.00431417	0.00468674	0.000558308	0.00331464	0.00447918	0.00517165	0.000347498	0.0062604	0.00717155	0.00549772	0.00351489	6.61369e-08	7.64029e-08	0.000475216	0.00235355	6.00938e-08	5.0758e-08	0.00447859	5.85361e-08	0.000626961	0.00795165	0.00295454	5.0815e-08	0.000573131	5.71952e-08	0.00123798
D-erythro-sphingosine 1	6.74704e-08	0.0178462	0.0441779	0.0572474	0.0447523	0.0258705	0.0186975	6.26543e-08	6.85326e-08	6.54235e-08	5.8929e-08	6.94512e-08	6.11806e-08	5.93036e-08	7.77656e-08	6.61369e-08	7.64029e-08	6.17068e-08	7.5594e-08	6.00938e-08	5.0758e-08	0.0276838	5.85361e-08	5.44951e-08	5.39804e-08	6.22438e-08	5.0815e-08	5.09951e-08	5.71952e-08	6.28004e-08
Dehydroascorbic Acid 1	6.74704e-08	5.5215e-08	6.22989e-08	0.0240204	0.044432	0.0721447	6.9657e-08	0.0344161	0.0458687	0.0494221	5.8929e-08	6.94512e-08	6.11806e-08	5.93036e-08	7.77656e-08	6.61369e-08	7.64029e-08	6.17068e-08	7.5594e-08	6.00938e-08	0.0834043	0.0806339	5.85361e-08	5.44951e-08	0.144274	6.22438e-08	5.0815e-08	5.09951e-08	5.71952e-08	6.28004e-08
D-Arabitol	0.0049582	0.00267395	0.0031603	0.00359114	0.0032395	0.024243	0.00489543	0.0225205	0.0212712	0.0187365	0.00352425	0.00365106	6.11806e-08	5.93036e-08	0.00556251	0.0236187	0.00739848	0.0299967	0.0169156	0.0233331	0.0115167	0.0186624	0.0186911	0.0103114	0.0142955	6.22438e-08	0.0360602	0.0290936	5.71952e-08	6.28004e-08
D-Altrose 1	0.00877757	5.5215e-08	0.0045536	6.22811e-08	0.00612681	1.02091e-07	6.9657e-08	6.26543e-08	6.85326e-08	6.54235e-08	5.8929e-08	6.94512e-08	6.11806e-08	5.93036e-08	7.77656e-08	6.61369e-08	7.64029e-08	6.17068e-08	7.5594e-08	0.0120696	5.0758e-08	5.06384e-08	5.85361e-08	5.44951e-08	5.39804e-08	6.22438e-08	5.0815e-08	5.09951e-08	5.71952e-08	6.28004e-08
D-(glycerol 1-phosphate)	0.22031	0.221506	0.20368	0.0610363	0.17036	1.02091e-07	6.9657e-08	0.110242	0.111816	0.0905474	0.138717	0.175888	0.148697	0.215091	0.160465	0.200383	0.143621	0.330115	0.362302	0.198352	0.191338	5.06384e-08	0.0618356	0.0715804	0.100645	0.187791	5.0815e-08	0.110893	0.186854	0.191205
cytidine-monophosphate degr prod	6.74704e-08	0.0134649	0.00887613	0.0106991	0.00842905	0.0229332	0.0198715	0.0231777	0.0209656	0.0175056	0.00802166	0.0119137	0.0137731	0.0113237	0.0150478	0.019964	0.0120771	0.0161508	0.0134277	0.0128242	5.0758e-08	5.06384e-08	0.0155309	0.0150806	0.00512342	0.00438495	0.0244313	5.09951e-08	5.71952e-08	0.0219054
cycloleucine 1	1.1588	2.4437	2.38226	4.00718	2.201	6.81366	3.64512	0.468204	5.776	5.46253	3.35226	2.00206	2.7399	2.56641	7.16251	1.37325	0.997915	0.501679	0.388493	0.862409	3.98129	4.48634	2.5065	4.64997	2.21304	3.89759	0.305216	1.25331	3.26618	0.690272
Cyclic AMP	6.74704e-08	5.5215e-08	6.22989e-08	0.00168866	6.54594e-08	0.00240642	6.9657e-08	6.26543e-08	0.00176751	6.54235e-08	5.8929e-08	6.94512e-08	0.00155707	5.93036e-08	7.77656e-08	6.61369e-08	0.00104274	6.17068e-08	7.5594e-08	0.000780674	0.0012308	5.06384e-08	0.00109167	5.44951e-08	0.0011805	6.22438e-08	5.0815e-08	5.09951e-08	5.71952e-08	6.28004e-08
Corticosterone 2	0.00986635	0.00711957	0.00973857	0.00919524	0.00955547	0.0137283	0.00929776	0.0108455	0.00946688	0.00939667	0.00834855	0.010439	0.00946237	0.0104958	0.0100939	0.0112833	0.0101639	0.0113057	0.0125268	0.00973756	0.00897881	0.00723316	0.00890081	0.00810397	0.00854856	6.22438e-08	5.0815e-08	0.00783867	5.71952e-08	0.010339
Cortexolone 4	0.0110237	0.0105204	0.0118896	0.0114867	0.0130998	0.0192494	0.0140662	0.0126964	0.0135138	0.0117814	0.0120591	0.0159136	0.0137111	0.0131909	0.0184238	0.0166298	0.0175123	0.0150996	0.0175961	0.0140006	0.00922519	0.00900547	0.0115311	0.0103882	0.00944754	0.014353	0.0109387	0.0114229	0.0131869	0.0148112
conduritol b epoxide 2	0.012026	0.0125056	0.0162885	0.0096132	0.0162936	0.0161151	0.00757758	0.0122373	0.0138155	0.0134643	0.0006036	0.0142398	0.01195	0.0151394	0.0207112	0.00417577	0.00114249	0.000334292	0.000948541	0.0123344	5.0758e-08	5.06384e-08	0.00034893	0.00772202	5.39804e-08	0.0117825	5.0815e-08	0.00707742	0.00663758	0.00975049
citrulline 1	6.74704e-08	5.5215e-08	0.0705563	0.0359428	0.0829221	0.0163967	0.0109817	0.0306725	0.0134917	0.0155102	0.0575322	0.0344917	0.0821804	0.0556979	0.0158904	0.0938528	0.0303468	0.0479611	0.0366849	0.0703244	5.0758e-08	5.06384e-08	0.105119	0.0295979	0.0238896	0.0420409	0.035339	0.0446936	0.0645702	6.28004e-08
citric acid	6.74704e-08	5.5215e-08	0.106508	0.130276	0.104726	1.02091e-07	0.0858649	0.132952	6.85326e-08	6.54235e-08	5.8929e-08	6.94512e-08	6.11806e-08	5.93036e-08	7.77656e-08	6.61369e-08	7.64029e-08	6.17068e-08	7.5594e-08	6.00938e-08	5.0758e-08	5.06384e-08	5.85361e-08	5.44951e-08	5.39804e-08	6.22438e-08	5.0815e-08	5.09951e-08	5.71952e-08	6.28004e-08
Citramalic acid	0.0040506	0.00539642	0.0103835	0.00896647	0.00916937	0.0142326	0.00542757	0.0129395	0.0125524	0.0120126	0.0147582	0.0139577	0.0108292	0.0155442	0.0205726	0.011612	0.00827274	0.0102658	0.00983112	0.0097492	0.0101449	5.06384e-08	0.00687742	5.44951e-08	0.0111832	0.0161509	0.00770936	0.0110474	0.00984522	0.0166905
Citraconic acid degr1	6.74704e-08	0.0382133	0.0682793	0.0142173	6.54594e-08	0.0497588	0.017734	0.0643249	0.0178895	0.00855269	0.0277801	0.0406875	0.0206664	0.042701	0.0107376	6.61369e-08	0.0166839	0.00661866	0.00333554	0.0096526	0.00550371	0.00697155	5.85361e-08	0.00430682	0.0131191	0.00451376	0.00634601	0.011415	0.0201953	0.00533592
Citraconic acid 4	0.00420889	0.00292862	0.00288597	0.00306643	0.00320922	0.00666255	0.00435158	0.00319685	0.00374477	0.00411242	0.00401178	0.0048167	0.0040804	0.00402798	0.00563026	0.00469267	0.0046477	0.00506403	7.5594e-08	0.00341834	0.00287708	0.0023312	0.00357408	0.00265414	0.00347908	0.00332834	0.00325929	0.00314326	0.00379037	0.00395663
cis-2-hydroxycinnamic acid	0.0026185	0.00199262	0.00315316	0.00303729	0.00316202	0.00458506	0.00272105	0.00271588	0.00290155	0.00331732	0.00359171	0.00282481	0.00258259	0.0030737	0.00287584	6.61369e-08	0.00463362	0.00306016	0.00352835	0.00411335	0.00298184	0.00363959	0.00280077	0.00317694	5.39804e-08	0.00336325	0.00258989	0.00237443	5.71952e-08	0.00446072
Cholestane-3,5,6-triol, (3?5?6?-	0.339204	0.235175	0.338645	0.279691	0.3767	0.493255	0.20971	0.155975	0.206377	0.2819	0.240417	0.0801945	0.0736012	0.12323	0.0643094	0.32844	0.268137	0.10329	0.102796	0.26967	0.10127	0.105057	0.121237	0.128368	0.150827	0.0836552	0.0575027	0.0774913	0.0694778	0.0237473
Chlorogenic Acid 1	0.0842776	0.0522703	0.101866	6.22811e-08	0.0941608	0.0251509	0.0418744	0.0224866	0.0264168	0.0227546	5.8929e-08	0.0654427	6.11806e-08	0.0727263	7.77656e-08	0.0186683	0.0572598	0.00362371	0.00286888	0.0137022	0.0394581	0.00802845	0.0546935	0.00253228	0.0761205	6.22438e-08	0.00372215	5.09951e-08	5.71952e-08	0.00450687
Cellobiotol	0.125897	0.111837	0.00166443	0.305646	0.00161676	0.239433	0.0104387	0.223361	0.198288	0.181742	0.0232488	0.102828	0.0429482	0.116494	0.0918338	0.172788	0.0836378	0.207571	0.148261	0.0655382	0.00171892	0.066656	0.000177322	0.0494321	5.39804e-08	0.00214874	0.0385111	0.195138	0.0276148	0.137217
catechol	2.4236	1.39808	2.00803	0.999227	2.29675	1.47525	1.83934	1.37335	1.58625	1.36823	0.620508	0.790187	0.692981	0.556428	0.247423	1.81324	0.931026	0.664633	0.45807	0.760255	0.211848	0.124406	0.688018	0.188461	0.238094	0.241966	0.894156	0.163	0.747572	0.281595
carbamoyl-aspartic acid 2	0.000589354	0.000558996	0.000577661	0.000319987	0.00090366	1.02091e-07	6.9657e-08	6.26543e-08	6.85326e-08	0.000817233	0.000640462	0.000806919	0.000575013	0.000558581	7.77656e-08	6.61369e-08	0.000785567	6.17068e-08	7.5594e-08	6.00938e-08	5.0758e-08	5.06384e-08	5.85361e-08	5.44951e-08	5.39804e-08	6.22438e-08	5.0815e-08	5.09951e-08	5.71952e-08	6.28004e-08
canavanine degr prod	0.014603	0.0152736	0.0154873	0.018013	0.0166424	0.0194217	0.016652	0.0157985	0.0160179	0.0157613	0.0169087	0.0149233	0.0142975	0.0128582	0.0196684	0.0177231	0.0154761	0.0212295	0.0225485	0.0167886	0.0143516	0.0202248	0.0180397	0.0203362	0.0153092	6.22438e-08	0.0226143	5.09951e-08	5.71952e-08	6.28004e-08
caffeic acid	0.0765788	0.0513838	0.0488184	0.0263653	0.0490132	0.0352354	6.9657e-08	0.0308675	0.0313693	0.030656	0.0536499	0.0248046	0.0463862	0.0228801	0.0394133	0.0278141	0.0364316	0.0300359	0.0352932	0.0304721	0.0422812	5.06384e-08	0.0614223	0.011653	0.0185839	0.026713	0.00122664	0.00457299	0.00850139	0.00818849
Bis(2-hydroxypropyl)amine 1	0.106246	0.128956	0.22102	0.202295	0.185097	0.1496	0.165708	0.243915	0.247322	0.148987	0.177354	0.248403	0.14337	0.204218	0.386584	0.0624152	0.0425267	0.149583	0.181385	0.0560407	0.0722096	0.0999753	0.177515	0.120462	0.110313	0.0520528	0.0459382	0.0183967	0.0715201	0.129968
beta-Mannosylglycerate 1	0.00227654	0.00169471	0.0021259	0.00182376	0.00215739	0.00198876	0.00206772	0.00162197	0.00157638	0.00116261	0.00111567	0.000992379	0.000821584	0.00107403	0.00134261	0.000308576	0.00131482	0.0020536	0.00222236	0.00105677	5.0758e-08	0.00191589	0.00273622	5.44951e-08	0.0028268	0.00150058	5.0815e-08	0.00159045	0.00302705	0.000343096
beta-Alanine 2	0.0121371	0.0144113	0.0155995	0.0187007	0.0202611	0.0182708	0.0156211	0.020102	0.0193065	0.0169614	0.0880981	0.099447	0.0947828	0.118382	0.127262	0.167448	0.0520548	0.105426	0.0831094	0.0375415	0.0225254	0.0468123	0.0439299	0.0548896	0.029246	0.162852	0.0519431	0.102715	0.136366	0.10381
Benzyl thiocyanate	0.00406847	0.00278975	0.00459468	0.00342393	0.00397616	0.00143771	0.00421205	6.26543e-08	6.85326e-08	0.000839158	0.00151585	6.94512e-08	6.11806e-08	5.93036e-08	7.77656e-08	0.00106776	7.64029e-08	6.17068e-08	7.5594e-08	6.00938e-08	5.0758e-08	0.00529313	5.85361e-08	5.44951e-08	5.39804e-08	6.22438e-08	5.0815e-08	5.09951e-08	5.71952e-08	6.28004e-08
benzoic acid	0.0356502	0.0262289	0.0305019	0.0302144	0.0319355	0.0621738	0.0414093	0.0608195	0.0616518	0.0576165	0.0242235	0.0333613	0.0218131	0.0248096	0.0254858	0.0529988	0.0262487	0.0610052	0.041267	0.0269878	0.0362024	0.0247055	0.0230621	0.0164172	0.0296188	0.0311886	5.0815e-08	0.0277754	0.0364325	6.28004e-08
aspartic acid 1	2.26937	1.80271	2.04616	1.06579	2.05296	1.74778	0.427214	1.71637	1.44087	1.41531	1.18179	0.612954	1.61806	0.823274	0.41902	1.07246	0.945648	1.06417	1.06035	1.71775	1.40369	1.37398	1.6808	1.70705	1.28571	1.9471	1.27731	1.26647	1.65043	1.60659
asparagine 4	0.80709	0.606367	0.141462	0.843962	0.1692	0.226487	0.578309	0.326714	0.260026	0.248272	0.594874	0.273259	0.720002	0.276911	0.396156	0.999954	0.0822114	1.05226	0.313135	0.433236	1.92311	2.77426	2.37485	0.832145	1.4167	3.7163	5.0815e-08	1.88766	1.78869	1.9326
ascorbate	0.147625	0.185532	0.227418	6.22811e-08	0.212154	1.02091e-07	6.9657e-08	0.194139	0.176143	0.149627	0.00173063	0.0798932	0.127771	5.93036e-08	0.102247	0.0675801	0.00351086	0.00164729	0.00205276	0.0861587	0.133722	0.0511405	0.0018499	5.44951e-08	0.0808526	6.22438e-08	0.0717729	0.00612844	5.71952e-08	0.00214854
arbutin	0.0294174	0.189434	0.577763	0.70083	0.354011	0.66661	0.425537	0.824029	0.680361	0.54925	0.476815	0.629092	0.172298	0.61993	0.441287	0.381866	0.507676	0.334817	0.257783	0.405824	5.0758e-08	0.414344	0.406758	0.46986	0.753689	0.0333076	5.0815e-08	5.09951e-08	1.08411	0.736745
Aminooxyacetic acid	0.0127776	0.00860584	0.0102422	0.013297	0.0156267	0.0235176	0.0157164	0.0151475	0.0160825	0.0156721	0.010071	0.0121945	0.0100709	0.00984032	0.0138998	0.0166378	0.0130119	0.0147439	0.0168463	0.0132202	0.0104767	0.0122991	0.0118588	0.011199	0.0104929	0.0159377	0.00911887	0.00809696	0.013806	0.0166757
Aminomalonic acid	6.74704e-08	5.5215e-08	0.00781515	0.0121565	0.00952074	0.0128405	0.0116821	0.0109427	0.0106642	0.00956729	0.0215007	0.0242956	0.0229746	0.0300095	0.0337833	0.0270795	0.024343	0.0320708	0.0409924	0.0263864	0.0123467	0.0127261	0.0182146	0.0190867	0.0152905	0.0491876	0.0168164	0.0311314	0.038903	0.0243227
alpha-Tocopherol	6.74704e-08	0.00253633	6.22989e-08	0.00314751	6.54594e-08	0.00501222	0.00228174	0.00336694	0.00433362	0.00318752	0.00199683	0.00294791	6.11806e-08	0.00279462	0.00244603	0.0028052	0.00224132	6.17068e-08	0.00251975	0.00217873	0.00225032	5.06384e-08	0.00213546	5.44951e-08	0.00276055	6.22438e-08	0.00298264	5.09951e-08	5.71952e-08	6.28004e-08
alpha-ketoglutaric acid	0.0174795	0.0213726	0.0192768	0.0485691	0.018663	0.0473128	0.0335194	0.0385171	0.0343158	0.0299198	0.0259122	0.0268664	0.0262874	0.0238806	0.071604	0.0380527	0.0635596	0.0685845	0.0704168	0.0520855	0.0591066	5.06384e-08	0.0507854	0.0500482	0.0469517	0.0921504	0.0682975	0.0437529	0.0900021	0.0893621
allose 1	6.74704e-08	5.5215e-08	0.022738	6.22811e-08	0.0289759	1.02091e-07	6.9657e-08	6.26543e-08	6.85326e-08	6.54235e-08	0.06027	0.0559389	0.0468783	0.0416499	0.0728622	0.0137748	0.07095	0.0675916	7.5594e-08	0.063583	5.0758e-08	0.0877049	0.0640182	0.15309	0.112371	0.105219	0.110858	0.163115	0.122561	0.202064
alanine 1	1.0544	2.15525	1.95867	6.22811e-08	1.82415	1.78238	6.9657e-08	1.25321	1.05938	1.14619	3.90737	2.04722	3.65084	2.98555	4.70387	2.04772	0.576798	2.14412	1.99064	1.21545	0.795208	1.14485	3.48827	0.907874	0.563614	2.40824	0.772	1.51545	1.71651	0.589981
6-phosphogluconic acid	0.0162318	0.010548	0.0141251	0.00474331	0.0141424	0.0544081	0.0209142	6.26543e-08	0.0305904	0.0318041	0.0186261	0.0143995	0.022587	0.0203062	0.0160756	0.0334665	0.0203133	0.0195627	0.0253503	6.00938e-08	0.0175389	0.0136113	5.85361e-08	0.00659544	5.39804e-08	0.014833	0.00836307	0.00524898	0.0096674	0.0222945
6-Methylmercaptopurine 2	0.00164299	0.00195891	0.00161726	6.22811e-08	0.00133595	0.00371596	0.00207657	0.00178231	0.0020254	0.00170282	0.00278685	0.00305967	0.00304024	0.0028881	0.00429766	0.00336635	0.00279951	0.00261061	0.00364225	0.00321221	0.00154458	0.00176075	0.00216941	0.0015622	0.00222725	0.00337127	0.00213243	0.00261776	0.00361633	0.00333498
6-deoxy-D-glucose 1	0.0231373	0.0223337	6.22989e-08	6.22811e-08	0.0292023	0.0283569	6.9657e-08	6.26543e-08	6.85326e-08	0.00508307	0.0283482	0.0382874	0.0289679	0.0369279	0.0425771	6.61369e-08	0.114099	6.17068e-08	7.5594e-08	6.00938e-08	5.0758e-08	0.0581349	5.85361e-08	0.0350275	5.39804e-08	0.05119	5.0815e-08	5.09951e-08	0.0654029	0.0461009
5'-methylthioadenosine 1	6.74704e-08	0.00145841	6.22989e-08	0.00260857	6.54594e-08	0.00371115	6.9657e-08	6.26543e-08	6.85326e-08	6.54235e-08	0.00282404	0.00450885	0.00295325	0.00384533	0.00377095	0.00366721	0.00200516	0.00301907	0.00275631	0.00316755	5.0758e-08	0.00295986	5.85361e-08	0.00400533	0.00207817	6.22438e-08	0.00208069	5.09951e-08	5.71952e-08	0.0033694
5-Dihydrocortisol 1	0.00851814	5.5215e-08	6.22989e-08	6.22811e-08	6.54594e-08	1.02091e-07	6.9657e-08	0.00259117	6.85326e-08	0.00146979	5.8929e-08	0.00539119	6.11806e-08	0.003635	7.77656e-08	6.61369e-08	0.00516513	0.00297619	0.00328359	6.00938e-08	0.00693628	0.00532988	0.00419178	5.44951e-08	5.39804e-08	6.22438e-08	5.0815e-08	5.09951e-08	5.71952e-08	6.28004e-08
5-aminovaleric acid lactam	0.143255	0.0917835	0.121719	0.151047	0.0879882	0.121349	0.0579779	0.0721426	0.030498	0.0571841	0.0988568	0.0806785	0.0942104	0.106655	0.182556	0.0668843	0.0866983	0.111816	0.0920201	0.0571253	0.179694	5.06384e-08	0.205871	0.163097	0.0700076	0.142731	0.0742056	0.111233	0.0945913	0.0621378
5,6-dihydrouracil 1	0.00407483	0.0141932	0.00387648	0.0058884	0.00382432	0.0102233	6.9657e-08	0.0123678	0.0100463	0.00907559	0.00746675	0.0041345	0.0156207	0.00466484	0.0165281	0.00396502	0.00330747	0.00364664	0.00299063	6.00938e-08	0.00859348	0.00989693	5.85361e-08	5.44951e-08	0.0137698	0.0100545	0.00411774	0.00534728	0.00810399	0.00400668
4-Vinylphenol	0.00750664	0.0055042	0.00549661	0.00471657	0.00616366	0.00801578	0.00606795	0.00492848	0.00626523	0.00624218	0.0064154	0.00712741	0.00723042	0.00695478	0.0082079	6.61369e-08	0.00675837	0.00618322	0.00578084	6.00938e-08	0.00723957	0.00617961	0.0055321	5.44951e-08	0.00582756	0.00496991	0.0048601	0.00457475	0.00484711	0.00438691
4-Methylcatechol	0.00296113	0.00251258	0.00355923	0.0034157	0.00390963	0.00519524	0.00380358	6.26543e-08	0.00433612	0.00410654	0.00458946	0.0056391	0.00493867	0.00505579	0.00678677	0.00574039	0.00642256	0.00637206	0.00799315	0.0066488	0.00339196	0.00350463	0.00343949	0.00364415	0.00352563	0.00386039	0.00328252	0.00358106	0.00415262	0.00461984
4-HYDROXYPYRIDINE	0.0526728	0.0413571	0.0425138	0.0331054	0.040365	0.0511919	0.0329923	0.039025	0.0377694	0.040163	0.0427891	0.0462816	0.0469325	5.93036e-08	0.0552877	0.0399081	0.0524695	0.0387804	0.0440383	0.0343297	0.033535	0.0319172	0.0403985	0.037763	0.0390714	0.0328766	0.0313127	0.0374797	0.036151	0.0391383
4-hydroxyphenylacetic acid	6.74704e-08	5.5215e-08	6.22989e-08	0.00120017	6.54594e-08	1.02091e-07	6.9657e-08	6.26543e-08	6.85326e-08	0.00148621	0.0013436	0.00150885	0.00120927	5.93036e-08	0.00167865	0.00132473	0.00176049	0.00150712	0.00181329	0.00136674	5.0758e-08	0.00122854	0.00137898	0.00165882	0.00149742	0.00182943	0.00136318	0.00162258	0.00157516	0.00209526
4-hydroxycinnamic acid	0.0980225	0.183086	6.22989e-08	0.092407	6.54594e-08	0.122013	0.0454518	0.0884863	0.0953681	0.0965341	0.00364365	0.10778	0.174876	0.0984954	0.147294	0.121213	0.00366581	0.00105931	0.00177476	0.0636056	0.208921	0.0574903	0.00299763	0.0110578	0.10342	0.0162553	0.065268	0.00738965	0.00696306	0.00751318
4-hydroxybutyrate	0.00459892	0.00387246	0.0110787	0.0132085	0.00613891	0.017653	0.00608027	0.00818586	0.00891591	0.004862	0.0275452	0.0147867	0.0337899	0.0277628	0.0447665	0.00413766	0.000860137	0.0193011	7.5594e-08	0.00138547	0.0175437	0.0196042	0.0272958	0.0197022	0.0137596	0.00454604	0.00552571	0.00426778	0.00528591	0.0110961
4-Hydroxybenzoic acid	0.0229008	0.269808	0.057803	0.0828831	0.0662246	0.583312	0.100417	0.323127	0.236232	6.54235e-08	0.168178	0.0764564	0.425274	0.100251	0.537617	0.0709989	0.0504112	0.0244685	0.0185033	0.0376561	0.161881	0.158081	5.85361e-08	0.241868	0.436036	0.198553	0.0174529	0.0638399	0.144617	0.046044
4-hydroxybenzaldehyde 2	0.00958792	0.00722308	0.0123191	0.00688208	0.0113807	0.0061061	0.00682745	0.00666002	0.00304989	0.00344772	0.00904191	6.94512e-08	0.00376931	5.93036e-08	7.77656e-08	6.61369e-08	0.00323321	6.17068e-08	0.00660103	6.00938e-08	0.00632392	5.06384e-08	0.007538	5.44951e-08	5.39804e-08	6.22438e-08	0.00476524	5.09951e-08	5.71952e-08	6.28004e-08
4-Hydroxy-6-methyl-2-pyrone	0.170953	0.104732	0.125617	0.128484	0.130666	0.222653	0.145698	0.0996227	0.131657	0.148507	0.165674	0.11934	0.109511	0.123948	0.140974	0.184325	0.20037	0.106858	0.1429	0.15563	0.0673391	5.06384e-08	0.0970375	0.0881273	0.0734035	6.22438e-08	0.0707805	0.0496972	5.71952e-08	6.28004e-08
4-hydroxy-3-methoxybenzoic acid;	6.74704e-08	5.5215e-08	0.0129034	6.22811e-08	6.54594e-08	1.02091e-07	6.9657e-08	0.0105605	6.85326e-08	6.54235e-08	0.0106625	6.94512e-08	0.0107614	0.00587157	0.0121739	6.61369e-08	7.64029e-08	0.0104965	0.0121098	0.00966729	5.0758e-08	0.01068	5.85361e-08	5.44951e-08	0.0126204	6.22438e-08	5.0815e-08	5.09951e-08	5.71952e-08	6.28004e-08
4-aminophenol 2	0.0747742	0.0312686	0.113678	0.112815	0.107206	0.101838	0.112126	0.0984242	6.85326e-08	0.145436	0.154102	0.0527116	0.0812265	5.93036e-08	0.178553	0.181399	0.0467891	6.17068e-08	0.144545	0.0889986	0.0691214	0.0625071	0.14045	0.0847078	0.0582395	0.0148688	0.067885	0.0362859	0.043761	0.0250647
4-aminobutyric acid 1	0.957897	0.578846	1.152	1.33534	1.42574	1.23301	1.11711	1.22396	0.413992	0.906863	2.48731	2.84937	2.48873	2.95392	4.16647	2.19099	2.64921	3.32677	3.38655	1.74195	3.2078	3.28107	3.58829	3.48201	1.71184	3.22949	2.27692	2.8769	2.49263	2.13464
4-Acetylbutyric acid 2	0.00570727	0.00519986	0.00573436	0.00591281	0.00625969	0.00892278	0.00678832	0.00677944	0.00726496	0.00669058	0.00618093	0.0068538	0.00610872	0.00559774	0.00790327	0.00706194	0.00781099	0.00623113	0.00793816	0.00615677	0.00546848	0.00502467	0.00583131	0.00553139	0.00508289	0.00655145	0.00537332	0.00530433	0.00601123	0.00658846
4,2',4'-trihydroxychalcone	0.0042031	0.00549714	6.22989e-08	6.22811e-08	6.54594e-08	0.0122422	6.9657e-08	0.0120086	0.00889785	0.00644575	5.8929e-08	0.0136912	0.00209633	0.0146618	0.014714	0.00393845	0.0198377	0.00133737	0.00101946	0.0127043	0.0159539	0.00716259	0.0100696	5.98769e-05	5.39804e-08	0.00761118	0.0119731	0.000248222	5.71952e-08	0.0130826
3-methylcatechol	0.00228322	0.00251364	0.00190762	0.00189428	0.00162051	0.00123678	0.000836475	0.00205829	0.00147249	0.000954687	0.00147717	0.000960298	0.00146189	0.00135935	0.00121191	0.0011245	0.000994068	0.00206841	0.00157644	0.00204836	0.00169133	0.00154743	0.0016332	0.00205928	0.00138152	0.00211759	0.00154478	0.00196756	0.00152491	0.00176144
3-Methylamino-1,2-propanediol 2	0.0135822	0.0146929	0.0145107	0.0174974	0.0148165	0.0213796	0.0123859	0.0157361	0.0161883	0.0147229	0.0243508	0.0227633	0.0213648	0.0237713	0.0375102	0.0176581	0.0107646	0.0119587	0.0137172	0.0173877	0.0244282	0.0153876	0.0249662	0.0244285	0.0209064	0.0144961	0.0114056	0.0101152	5.71952e-08	0.019027
3-Hydroxypropionic acid 1	0.0146656	0.0133329	0.0133429	0.0142154	0.0134314	0.0265471	0.0172591	0.0241952	0.0242349	0.0216618	0.0136224	0.0190037	0.000763105	0.0144555	0.0220748	6.61369e-08	0.0226525	0.0333769	0.0338087	0.0265561	0.0146133	0.0184609	0.0260067	0.0232664	0.0143645	0.0376107	0.0227062	0.0214964	0.0405131	0.0313065
3-Hydroxypalmitic acid	6.74704e-08	5.5215e-08	0.00625747	6.22811e-08	0.00621445	1.02091e-07	0.0047685	6.26543e-08	0.00240962	6.54235e-08	0.00483816	0.00574488	0.00677669	0.00487035	0.00391714	0.00384282	0.00478591	0.00798479	7.5594e-08	0.00625402	5.0758e-08	0.00807116	0.00357672	0.0101867	0.00792787	6.22438e-08	5.0815e-08	0.00282673	0.0103651	0.00247461
3-Hydroxynorvaline 2	0.0544355	0.0479458	0.0552825	0.066666	0.0531255	0.0712215	0.0478333	0.0602294	0.0535171	0.0464054	0.0612572	0.0636084	0.0688758	0.072661	0.0751158	0.0661874	0.0522151	0.069023	0.0760271	0.0622599	0.0526763	0.0496637	0.0591423	0.051487	0.0486897	6.22438e-08	5.0815e-08	0.0412422	5.71952e-08	6.28004e-08
3-hydroxybutyric acid	0.0178987	0.0128228	0.0154011	0.0136281	0.0152578	0.0203815	0.0182076	0.0184062	0.0190325	0.0196942	0.01728	0.0220963	0.0197855	0.0181509	0.0238309	0.0189183	0.0196111	0.0189245	0.0238042	0.0132811	0.0166725	0.0183795	5.85361e-08	0.017364	0.0195686	0.0201338	0.0143268	0.0144882	0.0173586	0.0198636
3-hydroxybenzyl alcohol	6.74704e-08	5.5215e-08	6.22989e-08	6.22811e-08	6.54594e-08	1.02091e-07	6.9657e-08	6.26543e-08	6.85326e-08	6.54235e-08	5.8929e-08	6.94512e-08	6.11806e-08	0.00196042	7.77656e-08	0.00290497	0.00507906	0.0135536	0.00854656	6.00938e-08	0.00191374	0.0117064	5.85361e-08	0.0121036	0.00112877	0.0205025	0.0123727	0.0142745	5.71952e-08	0.0288492
3-hydroxybenzoic acid	0.0228265	5.5215e-08	0.0239939	6.22811e-08	0.0236838	0.0371603	6.9657e-08	0.023829	0.0230081	0.0273252	5.8929e-08	6.94512e-08	6.11806e-08	5.93036e-08	7.77656e-08	0.0481051	0.0442502	6.17068e-08	7.5594e-08	0.0323495	5.0758e-08	5.06384e-08	5.85361e-08	5.44951e-08	5.39804e-08	6.22438e-08	5.0815e-08	5.09951e-08	5.71952e-08	0.0448049
3-hydroxybenzaldehyde	6.74704e-08	0.130302	6.22989e-08	0.130838	6.54594e-08	0.0938915	0.0957002	6.26543e-08	0.0964742	0.0224865	0.0298398	0.0733225	0.0133918	0.0330622	0.0212133	0.116392	0.0321692	0.0831329	0.0157225	0.0226902	0.0106528	0.0349894	0.0950568	0.00503138	0.0405527	0.023947	0.0207018	0.0101391	0.0480576	0.0380446
3-hydroxy-3-methylglutaric acid	0.00399138	5.5215e-08	6.22989e-08	0.0109903	6.54594e-08	0.0112931	0.0100965	0.0109374	0.0111933	0.0111836	0.0292506	0.0788158	0.0217901	0.0598476	0.032317	0.041578	0.0347127	0.0701218	0.0568791	0.0253394	0.0379507	0.0290239	0.0102666	0.0295836	0.0325763	0.0609574	0.054779	0.0385035	0.0801326	0.0571408
3-Cyanoalanine	0.434316	0.326788	0.107366	0.508898	0.125818	0.254891	0.431575	0.255541	0.240522	0.243202	0.419458	0.277676	0.472081	0.225822	0.379474	0.73087	0.128995	0.644987	0.277012	0.31054	0.858074	1.62213	1.0528	0.481453	0.738055	1.38028	5.0815e-08	0.91541	1.12475	0.984372
3-aminopropionitrile 1	0.00607596	0.00501293	0.00800057	0.00492629	0.00769846	0.00675011	0.00510259	0.00554074	0.00745615	0.00818454	0.00691745	0.00630769	0.00623579	0.00511914	0.00844597	0.00632749	0.00676745	0.00628141	0.00779425	0.00554731	0.00752529	0.0053523	0.00548435	0.00711319	0.00508218	6.22438e-08	0.006578	0.00648306	0.00706846	0.00536881
3-Aminoisobutyric acid 1	0.0454888	0.0395973	0.0442989	0.0432927	0.0509335	0.0733402	0.0546545	0.0525508	0.0552284	0.053996	0.0425749	0.057573	0.0508821	0.0514596	0.0631432	0.0614665	0.0657475	0.0588319	0.0697175	0.0556448	0.0438253	0.044896	0.0506943	0.0471641	0.0441961	0.0551838	0.0425439	0.0455662	0.0515356	0.054806
3,6-Anhydro-D-galactose 4	6.74704e-08	5.5215e-08	0.000861233	6.22811e-08	6.54594e-08	0.00182709	0.00144981	0.000991314	0.000740134	0.000720156	0.00126015	6.94512e-08	0.00117328	5.93036e-08	7.77656e-08	6.61369e-08	0.000844509	0.00588577	0.00758054	0.00159695	0.00363389	5.06384e-08	5.85361e-08	5.44951e-08	0.0025209	6.22438e-08	0.000570065	0.00578149	5.71952e-08	6.28004e-08
3,4-Dihydroxypyridine	0.00390054	0.00288601	0.00352585	0.0029259	0.00379505	0.0041094	0.00327238	0.00337463	0.00311327	0.00324961	0.00368295	0.00336398	0.00319876	0.00251382	0.00348918	0.00310316	0.0038209	0.00288941	0.00340837	0.00259776	0.00312888	0.00279469	0.00291188	0.00294309	0.00272606	0.00360557	0.00243971	0.0025216	0.00260419	0.00315829
3,4-dihydroxybenzoic acid	0.146611	0.138724	0.147324	0.109153	0.147347	0.181346	0.128397	0.139644	0.155499	0.162128	0.120627	0.15403	0.139109	0.152882	0.164745	0.159464	0.164718	0.137697	0.156095	0.133156	0.116333	5.06384e-08	0.12058	5.44951e-08	0.112912	6.22438e-08	0.116532	0.0944111	0.123492	0.161132
3-(2-Hydroxyphenyl)propionic acid	6.74704e-08	0.0012521	6.22989e-08	0.00126375	0.00144169	0.00205603	0.00132566	6.26543e-08	0.00162742	0.00136621	5.8929e-08	0.0019851	6.11806e-08	5.93036e-08	0.00169777	6.61369e-08	0.00175175	0.00197223	0.00212893	6.00938e-08	0.00139419	5.06384e-08	5.85361e-08	5.44951e-08	5.39804e-08	6.22438e-08	5.0815e-08	5.09951e-08	5.71952e-08	6.28004e-08
3-(1-Pyrazolyl)-L-alanine	0.00168736	0.0010384	6.22989e-08	0.0010261	6.54594e-08	0.0012402	0.00126361	0.00046994	6.85326e-08	6.54235e-08	0.00136745	6.94512e-08	0.00141014	0.000802622	0.00144087	0.00189841	7.64029e-08	0.00168065	0.00120141	0.000874661	0.0020043	0.00192139	0.00217678	0.0012027	0.00189259	0.00260209	5.0815e-08	0.00283736	0.00160697	0.00142925
2-methylfumarate	0.00892222	0.00566805	0.00609048	0.0112256	0.00649414	0.00742735	0.00833767	0.00700513	0.00713523	0.00663887	0.00713775	0.0122858	0.00799363	0.0128739	0.0105719	0.0111703	0.0126766	0.0121135	0.010846	0.0116	0.0151937	5.06384e-08	0.0110038	0.00724902	0.0128993	0.010695	0.00746912	0.00660318	5.71952e-08	0.012319
2-Ketovaleric acid 1	0.0263535	0.0284321	0.0305456	0.0294987	0.0278294	0.0311243	0.022039	0.0362317	0.0349382	0.0354259	0.0352528	0.0471409	0.0287007	0.0404712	0.0522678	0.0236595	0.0396348	0.0284857	0.0354315	0.0351196	0.0157139	0.0188701	0.0265864	0.0247597	0.0218868	0.0154275	0.0132429	0.012349	0.0187955	0.0228533
2-keto-isovaleric acid 1	0.00598649	0.00655308	0.00742599	0.00550065	0.00711737	0.00918717	0.00317095	0.00762545	0.00636833	0.00536504	0.0065968	0.00728525	0.00993844	0.00804601	0.00537383	0.00567385	0.00463298	0.00637819	0.00592698	0.00721221	5.0758e-08	0.00557937	5.85361e-08	5.44951e-08	0.00623388	6.22438e-08	0.00366217	0.00654784	0.00650088	0.00445938
2-ketobutyric acid 2	6.74704e-08	0.0162854	0.0109431	0.0127332	0.0167363	0.0130709	0.0116635	0.0174814	0.0200786	0.0159884	5.8929e-08	0.0192145	0.0067486	5.93036e-08	0.00774395	0.0270312	7.64029e-08	0.0146944	0.0121357	0.00707158	0.00875068	5.06384e-08	0.0129613	0.0139353	0.00999041	0.0277131	0.0175376	0.00824352	5.71952e-08	0.0165999
2-Hydroxyvaleric acid	0.00391366	5.5215e-08	0.00336386	0.0111905	6.54594e-08	0.0122848	0.00717673	0.0095098	0.00983519	0.00934148	5.8929e-08	0.0120673	6.11806e-08	5.93036e-08	0.0125128	0.0175481	0.0199861	0.00775987	7.5594e-08	0.00724494	5.0758e-08	0.00802703	0.00688912	0.00786824	0.00976367	0.0155961	0.00777998	0.0118404	0.00719148	0.0140144
2-hydroxypyridine	2.38451	1.97363	2.18463	1.85939	2.10388	3.114	1.89884	1.97891	2.09745	2.21999	2.00679	2.10365	1.99837	2.1121	2.39523	1.86104	2.50569	1.77868	2.10644	1.71963	1.71893	1.64916	1.96632	1.843	1.77334	1.72036	1.54381	1.80491	1.70196	1.79682
2-hydroxy-3-isopropylbutanedioic acid	0.0022395	0.00130606	0.00435794	0.00102603	0.00504652	0.00281277	6.9657e-08	0.00295295	0.00293945	0.00277138	0.00869661	0.00401298	0.00382508	0.00297139	0.00344149	0.00320015	0.00342294	0.00188204	0.00122865	6.00938e-08	5.0758e-08	5.06384e-08	0.00761131	0.0103862	0.00652921	0.00923273	0.00487828	0.0073353	0.00356305	0.00239134
2-Furoic Acid	6.74704e-08	5.5215e-08	0.00339847	0.00307174	0.00348988	0.00441119	0.00347301	0.00358264	0.00331217	0.00288213	0.00318468	0.00417667	0.0031684	0.00316776	0.00443319	0.0041183	0.00519347	6.17068e-08	7.5594e-08	0.00405249	0.00300183	0.0031753	0.00306008	0.00306157	0.00314956	0.00361087	0.00272127	5.09951e-08	0.00381785	0.00420595
2-Deoxyuridine	0.00433079	0.00156801	0.00454456	6.22811e-08	0.00630832	0.00166609	6.9657e-08	0.00100039	6.85326e-08	0.00117063	0.00302295	6.94512e-08	6.11806e-08	5.93036e-08	7.77656e-08	6.61369e-08	0.00475764	6.17068e-08	7.5594e-08	0.00787227	5.0758e-08	5.06384e-08	5.85361e-08	5.44951e-08	5.39804e-08	6.22438e-08	5.0815e-08	5.09951e-08	5.71952e-08	6.28004e-08
2-Deoxytetronic acid	0.173698	0.0418729	0.0582406	0.132516	0.0615379	0.0824334	0.0753625	0.0867706	0.075305	0.0849694	0.128693	0.146917	0.0724107	0.125019	0.084253	0.145593	0.100911	0.198299	0.160058	0.186047	0.28068	0.196483	0.122235	0.107574	0.146114	0.255881	0.182292	0.165859	5.71952e-08	0.174068
2-Deoxyerythritol	0.00919645	0.0187612	6.22989e-08	0.0814182	6.54594e-08	1.02091e-07	6.9657e-08	6.26543e-08	6.85326e-08	6.54235e-08	0.00354125	0.00203975	0.00675114	5.93036e-08	0.00572208	0.00750248	0.0070583	0.0286983	0.0126204	0.00484096	0.0314755	5.06384e-08	5.85361e-08	0.0460306	0.016468	6.22438e-08	5.0815e-08	0.0220182	0.036853	0.0392711
2-deoxy-D-glucose 1	0.0114113	0.0134919	0.00827892	0.0103093	0.00925538	0.0157397	0.0121859	0.0128879	0.0109373	0.0131117	0.0113983	0.0133542	0.0175203	0.0180363	0.0121541	0.0121205	0.0161255	0.0117795	0.00862049	0.0117572	5.0758e-08	0.017813	0.0124921	0.0179161	0.024207	0.0152125	0.0190673	0.0147398	0.0166343	0.0129281
2-Deoxy-D-galactose 2	6.74704e-08	0.00542251	0.00508744	0.00557387	0.00516411	1.02091e-07	0.00887519	6.26543e-08	0.00609484	6.54235e-08	0.0033402	6.94512e-08	6.11806e-08	5.93036e-08	7.77656e-08	6.61369e-08	0.00810134	6.17068e-08	0.00706941	6.00938e-08	0.00914883	0.00575932	0.00438525	0.00638961	0.00700199	0.0147799	0.0101887	0.00908483	5.71952e-08	6.28004e-08
2-Butyne-1,4-diol	0.0167751	0.0115759	0.0175999	0.0153054	0.0184413	0.0256831	0.016902	0.0198037	0.0203582	0.0186933	0.0132716	0.0151539	0.0103753	0.0134162	0.0187979	0.0182761	0.0172639	0.0175945	0.0182535	0.0163913	0.0180085	0.0135414	0.0143358	0.0175934	0.0144729	0.0211929	0.0148335	0.0143268	5.71952e-08	0.0209021
2-aminophenol 1	6.74704e-08	0.17687	6.22989e-08	0.114348	6.54594e-08	0.104004	0.14409	0.132717	0.093786	0.0622814	0.065707	0.0732819	0.0743648	0.0778495	0.0349936	0.121154	0.0579453	0.0957737	0.0380597	0.0474304	0.0708874	0.0846474	0.0876171	0.0261997	0.0800549	0.0657408	5.0815e-08	0.0586051	0.200696	0.133255
2-amino-2-methylpropane-1,3-diol 2	0.0338285	0.0279425	0.03225	0.0303985	0.0344898	0.0479661	0.037432	0.0328512	0.0322372	0.0319987	0.0245953	0.0314146	0.0266493	0.0261	0.0357955	0.0327246	0.0438349	0.0296169	0.0357817	0.0351029	0.0258657	0.0257844	0.030999	0.0292764	0.0280982	0.0268948	0.0217307	0.0213686	0.0264599	0.0290054
24,25-dihydrolanosterol	6.74704e-08	0.00521498	0.00591085	6.22811e-08	0.0080769	0.00583754	0.0057023	0.0045075	0.00701529	0.00742449	0.00433658	0.00792663	0.00857473	0.00540767	0.00703739	0.00653467	0.00659003	0.00438094	0.00700632	0.00681124	0.00516949	5.06384e-08	0.00556033	0.00805634	0.00584865	0.00605831	0.00707587	0.00590733	0.00658781	6.28004e-08
21-hydroxypregnenolone 2	6.74704e-08	5.5215e-08	0.86893	0.703917	1.04655	0.211418	0.120336	0.170474	0.169226	0.155566	0.83022	0.206001	0.986291	0.292624	0.433984	0.192637	0.0893099	0.0601305	0.0552694	0.0488859	0.135404	0.201971	0.308826	0.0220765	0.0821251	0.0273262	5.0815e-08	5.09951e-08	5.71952e-08	0.0196217
2,3-Dimethylsuccinic acid	0.00111581	0.000811188	0.00105954	0.00285318	0.00111032	0.00255789	0.00424632	0.00204038	0.00223751	0.00260082	5.8929e-08	0.00163185	0.0019829	0.00111474	0.00233395	0.00360314	0.00411219	6.17068e-08	0.0057409	0.00301382	0.00341538	0.0022538	0.00128802	0.00160581	0.00217191	6.22438e-08	5.0815e-08	0.00412577	5.71952e-08	0.006269
2,3-dihydroxybenzoic acid	0.0175297	0.0104845	0.017361	0.0112107	0.0198972	0.0265418	0.0106322	6.26543e-08	6.85326e-08	6.54235e-08	0.00810322	0.00826399	0.00597982	5.93036e-08	0.00875721	0.013596	0.0103477	0.00845605	0.00758063	0.00652068	5.0758e-08	0.00505496	5.85361e-08	5.44951e-08	0.00466078	6.22438e-08	0.00630054	0.00393664	0.00824107	0.00920216
2,2-Dimethylsuccinic Acid	0.0034342	0.00214352	0.00333369	0.00418764	0.00328411	0.00277034	0.00270196	0.00280937	0.00271761	0.00253744	0.00432392	0.00588051	0.00340611	0.00632844	0.00497195	0.00739499	0.00389044	0.00437719	0.00408017	0.00382191	0.00624575	5.06384e-08	0.00461933	0.00388762	0.00522378	0.00629662	0.00350953	0.00353333	0.00676529	0.00551004
1-Monopalmitin	6.74704e-08	0.000135306	6.22989e-08	0.00352356	6.54594e-08	0.00509857	0.00580695	0.00369242	0.00438563	0.00578011	0.0100755	0.00490427	0.00806754	0.00788282	0.00964425	6.61369e-08	0.00781614	0.00260813	7.5594e-08	6.00938e-08	0.0107909	0.00895587	0.01137	0.00284593	0.00648366	6.22438e-08	0.00484582	0.00307226	5.71952e-08	6.28004e-08
1-Methyladenosine 1	0.0112347	5.5215e-08	6.22989e-08	6.22811e-08	6.54594e-08	0.0305764	6.9657e-08	6.26543e-08	0.0268543	0.0230661	5.8929e-08	6.94512e-08	6.11806e-08	5.93036e-08	7.77656e-08	6.61369e-08	7.64029e-08	6.17068e-08	7.5594e-08	6.00938e-08	5.0758e-08	5.06384e-08	5.85361e-08	5.44951e-08	5.39804e-08	6.22438e-08	5.0815e-08	5.09951e-08	5.71952e-08	6.28004e-08
1,5-Anhydroglucitol	0.0643637	0.0413836	0.0650594	0.0541666	0.0555665	0.110258	0.0613625	0.0458362	0.0492416	0.0679934	0.0505972	0.0325688	0.0329203	0.0641515	0.0579783	6.61369e-08	0.069127	0.0910143	0.0988347	0.0268176	0.0593129	0.0415705	0.0543638	5.44951e-08	5.39804e-08	0.0346281	0.0697637	5.09951e-08	0.0383829	0.046009
1,4-Cyclohexanedione 2	0.0518189	0.0305378	0.0393532	0.0371779	0.0487423	0.0672446	0.043547	0.037524	0.0468371	0.0434686	0.0431191	0.0373514	0.0365595	0.0399943	0.0411857	6.61369e-08	0.0559818	0.0389179	0.0462827	0.0460913	0.0276432	0.0300775	0.0358763	0.0357551	0.0323261	6.22438e-08	0.0264033	0.0324823	0.033742	0.0408757
1,3-diaminopropane	0.00555912	0.00991112	0.00729192	0.0119969	0.00743864	0.00750543	0.00780384	6.26543e-08	0.0059977	0.00525241	0.0073334	0.00600142	0.00962654	0.00780828	0.0122358	6.61369e-08	0.00739082	0.00509119	0.00193093	0.00146823	0.00832319	0.0134563	0.00918006	0.00830871	0.00982995	6.22438e-08	0.00871005	5.09951e-08	5.71952e-08	6.28004e-08
(2R,3S)-2-hydroxy-3-isopropylbutanedioic acid	0.017649	0.0436558	0.00925028	0.068341	0.0124885	0.0338004	0.264183	0.0294442	0.0301829	0.0357185	0.027397	0.100819	0.0990144	0.0949664	0.0710147	0.0642765	0.147091	6.17068e-08	0.15193	0.0538269	0.0286442	5.06384e-08	0.040647	0.0796368	5.39804e-08	0.105315	5.0815e-08	0.100933	0.0516706	0.0471331
(2R)-2-amino-3-phosphonopropanoic acid 1	0.00561801	0.00283801	0.0182396	6.22811e-08	0.0108222	0.00708151	6.9657e-08	6.26543e-08	0.00543196	0.00822776	0.0179759	6.94512e-08	6.11806e-08	5.93036e-08	7.77656e-08	0.0124178	7.64029e-08	6.17068e-08	7.5594e-08	6.00938e-08	5.0758e-08	5.06384e-08	5.85361e-08	0.0149453	5.39804e-08	6.22438e-08	0.00536772	5.09951e-08	5.71952e-08	6.28004e-08
(+/-)-Taxifolin	0.0157809	5.5215e-08	0.0191053	0.0124767	0.0204064	0.0111113	0.0133458	0.00865204	0.00780794	0.00714233	0.00367371	0.00777005	0.00686162	0.0128677	0.00737192	0.00558629	0.00599847	0.00310478	0.00224743	0.00364728	0.00521176	0.00223103	0.00375939	5.44951e-08	0.00689195	6.22438e-08	0.00244553	5.09951e-08	9.62541e-05	0.00390059
(+-)-Dihydrocarveol	0.135518	0.0810905	0.141782	0.107321	0.134168	0.209269	0.137186	0.109501	0.126206	6.54235e-08	0.0974074	6.94512e-08	6.11806e-08	0.115323	0.126681	0.124264	7.64029e-08	6.17068e-08	7.5594e-08	0.118024	5.0758e-08	0.0636771	5.85361e-08	5.44951e-08	5.39804e-08	6.22438e-08	5.0815e-08	5.09951e-08	5.71952e-08	6.28004e-08
(+)-catechin	6.74704e-08	5.5215e-08	0.0573623	0.104926	0.133139	0.152363	6.9657e-08	0.0187071	6.85326e-08	0.100161	0.0559885	6.94512e-08	6.11806e-08	5.93036e-08	7.77656e-08	6.61369e-08	7.64029e-08	6.17068e-08	7.5594e-08	6.00938e-08	0.0665291	0.0434545	0.0719411	0.0110527	0.0765633	0.0320287	0.040379	5.09951e-08	5.71952e-08	0.0803569
