# Supplementary material for: Sex-biased genes and metabolites explain morphologically sexual dimorphism and reproductive costs in Salix paraplesia catkins
Source: Hortic Res. 2021 Jun 1;8:125. doi: 10.1038/s41438-021-00566-3 (PMC8166972; doi:10.1038/s41438-021-00566-3)
Supplement: Supplementary file 8 — Supplemental Table S7 [file 41438_2021_566_MOESM8_ESM.xlsx]

## Sheet: Sheet1
Supplement Table 7 KEGG annotation of metabolites.
Peak	Compound name	KEGG compound name	KEGG compound ID
xylose 1	xylose	xylose	C00181
xylitol	xylitol	xylitol	C00379
valine	valine	valine	C00183
uridine 2	uridine	Uridine	C00299
urea	urea	urea	C00086
uracil	uracil	uracil	C00106
tyrosine 1	tyrosine	tyrosine	C00082
tyramine	tyramine	tyramine	C00483
tryptophan 1	tryptophan	tryptophan	C00078
Tricetin	Tricetin	Tricetin	C10192
trehalose-6-phosphate	trehalose-6-phosphate	Trehalose 6-phosphate	C00689
trehalose	trehalose	trehalose	C01083
toluenesulfonic acid	toluenesulfonic acid	Toluene-4-sulfote	C06677
Thymol	Thymol	Thymol	C09908
thymine	thymine	thymine	C00178
thymidine 1	thymidine	thymidine	C00214
threonine 1	threonine	L-Threonine	C00188
Threonic acid	Threonic acid	Threonic acid	C01620
Threitol	Threitol	D-Threitol	C16884
Tetrahydrocorticosterone 3	Tetrahydrocorticosterone	Tetrahydrocorticosterone	C05476
sulfuric acid	sulfuric acid	sulfuric acid	C00059
sucrose	sucrose	sucrose	C00089
succinic acid	succinic acid	succinic acid	C00042
succinate semialdehyde 2	succinate semialdehyde	succite semialdehyde	C00232
stearic acid	stearic acid	stearic acid	C01530
sorbitol	sorbitol	sorbitol	C00794
Sophorose 2	Sophorose	Sophorose	C08250
shikimic acid	shikimic acid	shikimic acid	C00493
serine 2	serine	serine	C00065
Sedoheptulose	Sedoheptulose	Sedoheptulose	C02076
salicyl alcohol	salicyl alcohol	Salicyl alcohol	C02323
salicin	salicin	Salicin	C01451
ribose	ribose	D-Ribose	C00121
Ribonic acid, gamma-lactone	Ribonic acid, gamma-lactone	Ribonic acid, gamma-lactone	C01685
resveratrol 2	resveratrol	Resveratrol	C03582
raffinose	raffinose	raffinose	C00492
quinic acid	quinic acid	quinic acid	C00296
Pyruvic acid	Pyruvic acid	Pyruvic acid	C00022
Pyrrole-2-Carboxylic Acid	Pyrrole-2-Carboxylic Acid	Pyrrole-2-Carboxylic Acid	C05942
pyrogallol	pyrogallol	Pyrogallol	C01108
putrescine 2	putrescine	putrescine	C00134
Purine riboside	Purine riboside	Purine riboside	C01736
prunin degr. Prod. 1	prunin degr. Prod. 1	Prunin	C09099
Prostaglandin E2 2	Prostaglandin E2	Prostaglandin E2	C00584
proline	proline	proline	C00148
Pipecolinic acid	Pipecolinic acid		C00408
Phytol	Phytol	Phytol	C01389
phosphate	phosphate	phosphate	C00009
phenylethylamine	phenylethylamine	phenylethylamine	C05332
phenylalanine 1	phenylalanine	phenylalanine	C00079
Pelargonic acid	Pelargonic acid	Pelargonic acid	C01601
palmitic acid	palmitic acid	palmitic acid	C00249
palatinitol 2	palatinitol
oxoproline	oxoproline	4-Oxoproline	C01877
oxamic acid	oxamic acid	oxamic acid	C01444
oxalic acid	oxalic acid	oxalic acid	C00209
oxalacetic acid	oxalacetic acid	Oxalacetic acid	C00036
O-methylthreonine 2	O-methylthreonine
Octadecanol	Octadecanol	Octadecanol	D01924
o-cresol	o-cresol	o-Cresol	C01542
O-acetylserine 1	O-acetylserine	O-Acetyl-L-serine	C00979
nornicotine	nornicotine	Nornicotine	C06524
Nicotinoylglycine 1	Nicotinoylglycine	Nicotinylglycine	C05380
nicotinic acid	nicotinic acid	nicotinic acid	C00253
N-ethylmaleamic acid 2	N-ethylmaleamic acid
Neohesperidin	Neohesperidin	Neohesperidin	C09806
N-cyclohexylformamide 1	N-cyclohexylformamide	N-Cyclohexylformamide	C11519
naringin	naringin	ringin	C09789
naphthalene	naphthalene	phthalene	C00829
N-Acetyltryptophan 2	N-Acetyltryptophan
N-Acetyl-L-phenylalanine 1	N-Acetyl-L-phenylalanine	N-Acetyl-L-phenylalanine	C03519
N-Acetyl-L-leucine 1	N-Acetyl-L-leucine	N-Acetyl-L-leucine	C02710
N-Acetyl-beta-D-mannosamine 4	N-Acetyl-beta-D-mannosamine
Myristic Acid	Myristic Acid	Myristic acid	C06424
mucic acid	mucic acid	mucic acid	C00879
Methylmalonic acid	Methylmalonic acid	Methylmalonic acid	C02170
Methyl-beta-D-galactopyranoside	Methyl-beta-D-galactopyranoside
Methyl Phosphate	Methyl Phosphate
methionine 1	methionine	methionine	C01733
melibiose 1	melibiose	Melibiose	C05402
Melezitose	Melezitose	Melezitose	C08243
maltotriose 1	maltotriose	Maltotriose	C01835
malonic acid 1	malonic acid	malonic acid	C00383
MALONAMIDE 4	MALONAMIDE
Maleimide	Maleimide	Maleimide	C07272
maleic acid	maleic acid	maleic acid	C01384
Maleamate 1	Maleamate	Maleamate	C01596
Lyxose 1	Lyxose	D-Lyxose	C00476
Lyxonic acid, 1,4-lactone	Lyxonic acid, 1,4-lactone
L-Threose 2	L-Threose	Erythrose
Loganin	Loganin	Loganin	C01433
L-Malic acid	L-Malic acid	L-Malic acid	C00149
linolenic acid	linolenic acid	alpha-Linolenic acid	C06427
Linoleic acid methyl ester	Linoleic acid methyl ester
linoleic acid	linoleic acid	linoleic acid	C01595
L-glutamic acid	L-glutamic acid	L-Glutamic acid	C00025
Levoglucosan	Levoglucosan
Leucrose 2	Leucrose
lauric acid	lauric acid	lauric acid	C02679
L-Allothreonine 1	L-Allothreonine	L-Allothreonine	C05519
lactose 2	lactose	lactose	C00243
Lactobionic Acid 3	Lactobionic Acid
lactic acid	lactic acid	lactic acid	C01432
Lactamide 2	Lactamide
Itaconic acid	Itaconic acid	Itaconic acid	C00490
Isopropyl-beta-D-thiogalactopyranoside	Isopropyl-beta-D-thiogalactopyranoside
Isoleucine	Isoleucine	Isoleucine	C00407
isocitric acid 2	isocitric acid	isocitric acid	C00311
hydroxylamine	hydroxylamine	hydroxylamine	C00192
Hesperitin 1	Hesperitin	Hesperetin	C01709
heptadecanoic acid	heptadecanoic acid
guanosine-5'-monophosphate	guanosine-5'-monophosphate	Guanosine 5'-monophosphate	C00144
guaiacol	guaiacol	Guaiacol	C01502
glycolic acid	glycolic acid	glycolic acid	C00160
glycine 2	glycine	glycine	C00037
glycerol	glycerol	glycerol	C00116
Glutaric Acid	Glutaric Acid	glutaric acid	C00489
glutaraldehyde 4	glutaraldehyde	glutaraldehyde	C12518
glutamine 1	glutamine	glutamine	C00064
glutamic acid	glutamic acid	D-Glutamic acid	C00217
glucose-6-phosphate 1	glucose-6-phosphate	Aldohexose 6-phosphate	C03251
Glucose-1-phosphate	Glucose-1-phosphate	Glucose 1-phosphate	C00103
Gluconic lactone 3	Gluconic lactone	Gluconic lactone	C00198
gluconic acid 1	gluconic acid	D-Gluconic acid	C00257
Glucoheptonic acid 3	Glucoheptonic acid
Gallic acid	Gallic acid	Gallic acid	C01424
galactose 1	galactose	galactose	C00124
Galactonic acid	Galactonic acid	D-Galactonic acid	C00880
Galactinol 1	Galactinol	Galactinol	C01235
fumaric acid	fumaric acid	fumaric acid	C00122
fucose 1	fucose	D-Fucose	C01018
fructose-6-phosphate	fructose-6-phosphate	fructose-6-phosphate	C00085
Fructose 2,6-biphosphate degr prod 2	Fructose 2,6-biphosphate degr prod	D-Fructose 2,6-bisphosphate	C00665
fructose 1	fructose	fructose	C00095
Ethanolamine	Ethanolamine	Ethanolamine	C00189
Erythrose 1	Erythrose	D-Erythrose	C01796
Epigallocatechin	Epigallocatechin	(-)-Epigallocatechin	C12136
Epicatechin	Epicatechin	(-)-Epicatechin	C09727
Elaidic acid	Elaidic acid	Elaidic acid	C01712
D-Talose 2	D-Talose	D-Talose	C06467
Dithioerythritol	Dithioerythritol	Dithioerythritol	C00950
Dihydroxyacetone	Dihydroxyacetone	Dihydroxyacetone	C00184
Diglycerol 1	Diglycerol
Digitoxose 2	Digitoxose	D-Digitoxose	C21045
D-Glyceric acid	D-Glyceric acid	Glyceric acid	C00258
d-Glucoheptose 1	d-Glucoheptose
D-galacturonic acid 2	D-galacturonic acid		C00333
D-erythro-sphingosine 1	D-erythro-sphingosine	Sphingosine	C00319
Dehydroascorbic Acid 1	Dehydroascorbic Acid	Dehydroascorbic acid	C05422
D-Arabitol	D-Arabitol	D-Arabitol	C01904
D-Altrose 1	D-Altrose	D-Altrose	C06464
D-(glycerol 1-phosphate)	D-(glycerol 1-phosphate)	D-Glycerol 1-phosphate	C00093
cytidine-monophosphate degr prod	cytidine-monophosphate degr prod	Cytidine-5'-monophosphate	C00055
cycloleucine 1	cycloleucine	cycloleucine	C03969
Cyclic AMP	Cyclic AMP	Cyclic AMP	C00575
Corticosterone 2	Corticosterone	Corticosterone	C02140
Cortexolone 4	Cortexolone	Cortexolone	C05488
conduritol b epoxide 2	conduritol b epoxide
citrulline 1	citrulline	citrulline	C00327
citric acid	citric acid	Citric acid	C00158
Citramalic acid	Citramalic acid	Citramalic acid	C00815
Citraconic acid degr1	Citraconic acid degr
Citraconic acid 4	Citraconic acid	Citraconic acid	C02226
cis-2-hydroxycinnamic acid	cis-2-hydroxycinnamic acid	cis-2-Hydroxycinmate	C05838
Cholestane-3,5,6-triol, (3?5?6?-	Cholestane-3,5,6-triol, (3?5?6?-	3beta,5alpha,6beta-Cholestanetriol	C05425
Chlorogenic Acid 1	Chlorogenic Acid	Chlorogenic Acid	C00852
Cellobiotol	Cellobiotol
catechol	catechol	Catechol	C00090
carbamoyl-aspartic acid 2	carbamoyl-aspartic acid	N-Carbamoyl-L-aspartate	C00438
canavanine degr prod	canavanine degr prod	cavanine	C00308
caffeic acid	caffeic acid	caffeic acid	C01481
Bis(2-hydroxypropyl)amine 1	Bis(2-hydroxypropyl)amine
beta-Mannosylglycerate 1	beta-Mannosylglycerate
beta-Alanine 2	beta-Alanine	beta-Alanine	C00099
Benzyl thiocyanate	Benzyl thiocyanate	Benzyl thiocyate	C02660
benzoic acid	benzoic acid	benzoic acid	C00180
aspartic acid 1	aspartic acid	aspartic acid	C00049
asparagine 4	asparagine	L-Asparagine	C00152
ascorbate	ascorbate	Ascorbate	C00072
arbutin	arbutin	Arbutin	C06186
Aminooxyacetic acid	Aminooxyacetic acid
Aminomalonic acid	Aminomalonic acid	Aminomalonic acid	C00872
alpha-Tocopherol	alpha-Tocopherol	alpha-Tocopherol	C02477
alpha-ketoglutaric acid	alpha-ketoglutaric acid	alpha-ketoglutaric acid	C00026
allose 1	allose	D-Allose	C01487
alanine 1	alanine	alanine	C00041
6-phosphogluconic acid	6-phosphogluconic acid	6-Phospho-D-glucote	C00345
6-Methylmercaptopurine 2	6-Methylmercaptopurine	6-Methylmercaptopurine	C16614
6-deoxy-D-glucose 1	6-deoxy-D-glucose	6-deoxy-D-glucose	C02522
5'-methylthioadenosine 1	5'-methylthioadenosine	5'-Methylthioadenosine	C00170
5-Dihydrocortisol 1	5-Dihydrocortisol
5-aminovaleric acid lactam	5-aminovaleric acid lactam
5,6-dihydrouracil 1	5,6-dihydrouracil	5,6-dihydrouracil	C00429
4-Vinylphenol	4-Vinylphenol	4-vinylphenol	C05627
4-Methylcatechol	4-Methylcatechol	4-Methylcatechol	C06730
4-HYDROXYPYRIDINE	4-hydroxypyridine
4-hydroxyphenylacetic acid	4-hydroxyphenylacetic acid	4-hydroxyphenylacetic acid	C00642
4-hydroxycinnamic acid	4-hydroxycinnamic acid	4-hydroxycinmic acid	C00811
4-hydroxybutyrate	4-hydroxybutyrate	4-Hydroxybutyric acid	C00989
4-Hydroxybenzoic acid	4-Hydroxybenzoic acid	4-Hydroxybenzoic acid	C00156
4-hydroxybenzaldehyde 2	4-hydroxybenzaldehyde	4-Hydroxybenzaldehyde	C00633
4-Hydroxy-6-methyl-2-pyrone	4-Hydroxy-6-methyl-2-pyrone	4-Hydroxy-6-methyl-2-pyrone	C02752
4-hydroxy-3-methoxybenzoic acid;	4-hydroxy-3-methoxybenzoic acid	4-Hydroxy-3-methoxybenzoic acid	C06672
4-aminophenol 2	4-aminophenol	4-Aminophenol	C02372
4-aminobutyric acid 1	4-aminobutyric acid	4-aminobutyric acid	C00334
4-Acetylbutyric acid 2	4-Acetylbutyric acid	4-Acetylbutyric acid	C02129
4,2',4'-trihydroxychalcone	4,2',4'-trihydroxychalcone	4,2',4'-trihydroxychalcone	C08650
3-methylcatechol	3-methylcatechol	3-Methylcatechol	C02923
3-Methylamino-1,2-propanediol 2	3-Methylamino-1,2-propanediol
3-Hydroxypropionic acid 1	3-Hydroxypropionic acid	3-Hydroxypropionic acid	C01013
3-Hydroxypalmitic acid	3-Hydroxypalmitic acid
3-Hydroxynorvaline 2	3-Hydroxynorvaline
3-hydroxybutyric acid	3-hydroxybutyric acid	(R)-3-Hydroxybutyric acid	C01089
3-hydroxybenzyl alcohol	3-hydroxybenzyl alcohol	3-Hydroxybenzyl alcohol	C03351
3-hydroxybenzoic acid	3-hydroxybenzoic acid	3-hydroxybenzoic acid	C00587
3-hydroxybenzaldehyde	3-hydroxybenzaldehyde	3-hydroxybenzaldehyde	C03067
3-hydroxy-3-methylglutaric acid	3-hydroxy-3-methylglutaric acid	3-Hydorxy-3-methylglutaric acid	C03761
3-Cyanoalanine	3-Cyanoalanine	L-3-Cyanoalanine	C02512
3-aminopropionitrile 1	3-aminopropionitrile	3-Aminopropiononitrile	C05670
3-Aminoisobutyric acid 1	3-Aminoisobutyric acid	3-Aminoisobutyric acid	C05145
3,6-Anhydro-D-galactose 4	3,6-Anhydro-D-galactose	3,6-Anhydro-D-galactose	C06474
3,4-Dihydroxypyridine	3,4-Dihydroxypyridine	3,4-Dihydroxypyridine	C02932
3,4-dihydroxybenzoic acid	3,4-dihydroxybenzoic acid	3,4-dihydroxybenzoic acid	C00230
3-(2-Hydroxyphenyl)propionic acid	3-(2-Hydroxyphenyl)propionic acid	3-(2-Hydroxyphenyl)propionic acid	C01198
3-(1-Pyrazolyl)-L-alanine	3-(1-Pyrazolyl)-L-alanine	3-(Pyrazol-1-yl)-L-alanine	C01162
2-methylfumarate	2-methylfumarate	2-methylfumarate	C01732
2-Ketovaleric acid 1	2-Ketovaleric acid	alpha-Ketovaleric acid	C06255
2-keto-isovaleric acid 1	2-keto-isovaleric acid
2-ketobutyric acid 2	2-ketobutyric acid	2-ketobutyric acid	C00109
2-Hydroxyvaleric acid	2-Hydroxyvaleric acid	2-Hydroxyvaleric acid
2-hydroxypyridine	2-hydroxypyridine	2-Hydroxypyridine	C02502
2-hydroxy-3-isopropylbutanedioic acid	2-hydroxy-3-isopropylbutanedioic acid
2-Furoic Acid	2-Furoic Acid	2-Furoic Acid	C01546
2-Deoxyuridine	2-Deoxyuridine	2-Deoxyuridine	C00526
2-Deoxytetronic acid	2-Deoxytetronic acid
2-Deoxyerythritol	2-Deoxyerythritol
2-deoxy-D-glucose 1	2-deoxy-D-glucose	2-Deoxy-D-glucose	C00586
2-Deoxy-D-galactose 2	2-Deoxy-D-galactose	2-Deoxy-D-galactose	C02781
2-Butyne-1,4-diol	2-Butyne-1,4-diol	2-Butyne-1,4-diol	C02497
2-aminophenol 1	2-aminophenol	2-Aminophenol	C01987
2-amino-2-methylpropane-1,3-diol 2	2-amino-2-methylpropane-1,3-diol	2-Amino-2-methyl-1,3-propandiol	C11260
24,25-dihydrolanosterol	24,25-dihydrolanosterol	24,25-Dihydrolanosterol	C05109
21-hydroxypregnenolone 2	21-hydroxypregnenolone	21-hydroxypregnenolone	C05485
2,3-Dimethylsuccinic acid	2,3-Dimethylsuccinic acid
2,3-dihydroxybenzoic acid	2,3-dihydroxybenzoic acid	2,3-dihydroxybenzoic acid	C00196
2,2-Dimethylsuccinic Acid	2,2-Dimethylsuccinic Acid
1-Monopalmitin	1-Monopalmitin
1-Methyladenosine 1	1-Methyladenosine	1-Methyladenosine	C02494
1,5-Anhydroglucitol	1,5-Anhydroglucitol	1,5-Anhydroglucitol	C07326
1,4-Cyclohexanedione 2	1,4-Cyclohexanedione	1,4-Cyclohexanedione	C08063
1,3-diaminopropane	1,3-diaminopropane	1,3-diaminopropane	C00986
(2R,3S)-2-hydroxy-3-isopropylbutanedioic acid	(2R,3S)-2-hydroxy-3-isopropylbutanedioic acid	(2R,3S)-3-Isopropylmalate	C04411
(2R)-2-amino-3-phosphonopropanoic acid 1	(2R)-2-amino-3-phosphonopropanoic acid
(+/-)-Taxifolin	(+/-)-Taxifolin	(+)-Taxifolin	C01617
(+-)-Dihydrocarveol	(+-)-Dihydrocarveol	(-)-Dihydrocarveol	C11396
(+)-catechin	(+)-catechin	(+)-Catechin	C06562
