# Supplementary material for: Sex-biased genes and metabolites explain morphologically sexual dimorphism and reproductive costs in Salix paraplesia catkins
Source: Hortic Res. 2021 Jun 1;8:125. doi: 10.1038/s41438-021-00566-3 (PMC8166972; doi:10.1038/s41438-021-00566-3)
Supplement: Supplementary file 9 — Supplemental Table S8 [file 41438_2021_566_MOESM9_ESM.xlsx]

## Sheet: Sheet1
Supplement Table 8 Different metabolites between male and female flowers.
Peak	KEGG Compound name	KEGG ID	VIP	P value of T test	Content in early stage		Peak	KEGG Compound name	KEGG ID	VIP	P value of T test	Content in blooming stage		Peak	KEGG Compound name	KEGG ID	VIP	P value of T test	Content in later stage
					Female	Male						Female	Male						Female	Male
Xylose 1	Xylose	C00181	1.69404	4.00403e-05	0.130089	0.231583	Xylose 1	Xylose	C00181	1.63803	0.00579137	0.26006	0.519308	Valine	Valine	C00183	1.92023	0.000518607	1.8734	1.0106e-07
Uracil	Uracil	C00106	1.19211	0.0417777	0.0285424	0.035752	Xylitol	Xylitol	C00379	1.42121	0.0481984	0.0253939	0.0484798	Uracil	Uracil	C00106	1.41178	0.0320064	0.0480011	0.068951
Thymol	Thymol	C09908	1.44847	0.00776827	0.0136676	0.0183896	Uridine 2	Uridine	C00299	1.3086	0.0364051	0.00309333	0.00108236	Tryptophan 1	Tryptophan	C00078	1.33557	0.0353334	0.290593	0.0740902
Succinic Acid	Succinic Acid	C00042	1.31073	0.0384563	1.47513	2.23908	Tyrosine 1	Tyrosine	C00082	1.47211	0.0344989	0.00403104	0.000215579	Tricetin	Tricetin	C10192	1.51564	0.0125411	0.00173493	0.0020341
Succinate Semialdehyde 2	Succite Semialdehyde	C00232	1.43555	0.0144327	0.00263407	0.00884944	Tryptophan 1	Tryptophan	C00078	1.3123	0.0359811	0.457052	0.229864	Thymidine 1	Thymidine	C00214	1.37037	0.0367708	0.0124894	0.00839027
Ribose	D-Ribose	C00121	1.09533	0.0377316	0.0137024	0.019103	Threonic Acid	Threonic Acid	C01620	1.40288	0.00974926	0.887359	0.322498	Tetrahydrocorticosterone 3	Tetrahydrocorticosterone	C05476	1.35483	0.0311379	0.00127189	0.000109297
Ribonic Acid, Gamma-Lactone	Ribonic Acid, Gamma-Lactone	C01685	1.69996	7.15987e-06	0.00121789	0.026232	Ribose	D-Ribose	C00121	1.45581	0.037036	0.0242528	0.0454055	Serine 2	Serine	C00065	1.84311	0.000113278	0.266283	0.429854
Raffinose	Raffinose	C00492	1.27692	0.00892357	0.32212	0.895799	Ribonic Acid, Gamma-Lactone	Ribonic Acid, Gamma-Lactone	C01685	1.76862	0.000389862	0.00854733	0.121599	Ribonic Acid, Gamma-Lactone	Ribonic Acid, Gamma-Lactone	C01685	1.56245	0.00730646	0.00941934	0.100372
Proline	Proline	C00148	1.62962	0.000145944	3.67853	0.686771	Putrescine 2	Putrescine	C00134	1.17396	0.0488654	0.310541	0.164523	Pyruvic Acid	Pyruvic Acid	C00022	1.42903	0.0443194	0.0694497	0.111679
Palatinitol 2	NA	NA	1.41287	0.00299597	0.0274657	0.010428	Proline	Proline	C00148	1.52425	0.0151476	0.492281	2.27077	Pyrrole-2-Carboxylic Acid	Pyrrole-2-Carboxylic Acid	C05942	1.74919	0.000891459	0.0674507	0.0920517
Oxoproline	4-Oxoproline	C01877	1.11344	0.0219753	1.20087	0.697392	Phenylethylamine	Phenylethylamine	C05332	1.79347	0.000180594	2.15552	0.285429	Proline	Proline	C00148	1.82538	0.000138055	0.556125	2.15107
O-Methylthreonine 2	Na	NA	1.3641	0.0212284	0.00290935	0.00368364	Palmitic Acid	Palmitic Acid	C00249	1.43677	0.00746965	2.81318	4.11238	Pelargonic Acid	Pelargonic Acid	C01601	1.55465	0.0268593	5.36816e-08	0.00383075
Nicotinoylglycine 1	Nicotinylglycine	C05380	1.39041	0.0202984	0.0113811	0.0161086	Palatinitol 2	NA	NA	1.35736	0.0265186	0.0237925	0.0116846	O-Methylthreonine 2	NA	NA	1.86734	1.59693e-05	0.00309859	0.00532624
N-Ethylmaleamic Acid 2	NA	NA	1.4369	0.00865529	0.537541	0.212543	Oxamic Acid	Oxamic Acid	C01444	1.65846	0.00158538	0.0662903	0.0200319	N-Acetyl-L-Phenylalanine 1	N-Acetyl-L-Phenylalanine	C03519	1.43801	0.0209632	0.012113	0.00301152
N-Acetyl-L-Phenylalanine 1	N-Acetyl-L-Phenylalanine	C03519	1.37362	0.0245839	0.00955363	0.002968	Oxalacetic Acid	Oxalacetic Acid	C00036	1.44253	0.023397	0.00737305	0.00350853	Maleimide	Maleimide	C07272	1.54221	0.0112071	0.0901707	0.137204
Myristic Acid	Myristic Acid	C06424	1.33958	0.0243946	6.2545e-08	0.00498714	N-Acetyl-L-Phenylalanine 1	N-Acetyl-L-Phenylalanine	C03519	1.47283	0.0181955	0.0105683	0.00289684	L-Malic Acid	L-Malic Acid	C00149	1.47095	0.0392583	0.00921102	0.00634075
Methylmalonic Acid	Methylmalonic Acid	C02170	1.4486	0.013484	0.0253517	0.0343066	Methylmalonic Acid	Methylmalonic Acid	C02170	1.42048	0.0181971	0.033048	0.0435113	Guanosine-5'-Monophosphate	Guanosine 5'-Monophosphate	C00144	1.46788	0.0183789	0.006504	0.000479644
Malonamide 4	NA	NA	1.42265	0.0116685	0.000498762	0.00390821	Melezitose	Melezitose	C08243	1.46376	0.00793318	0.00807468	0.00264188	Glutaric Acid	Glutaric Acid	C00489	1.90314	0.000519729	0.027126	0.272036
Maleimide	Maleimide	C07272	1.39113	0.010044	0.0466906	0.062165	Maltotriose 1	Maltotriose	C01835	1.39381	0.0148746	0.0043035	0.029231	Fructose 2,6-Biphosphate Degr Prod 2	D-Fructose 2,6-Bisphosphate	C00665	1.36131	0.0328333	0.0312994	0.0154997
Maleic Acid	Maleic Acid	C01384	1.48078	0.00394397	0.687763	1.06853	Maleimide	Maleimide	C07272	1.36984	0.0304299	0.0668764	0.0901822	Dithioerythritol	Dithioerythritol	C00950	1.52631	0.0108657	0.0279994	0.0185717
Lyxose 1	D-Lyxose	C00476	1.16396	0.0498643	0.00867977	0.00309127	Maleic Acid	Maleic Acid	C01384	1.67299	0.00142575	0.849446	1.17222	Cortexolone 4	Cortexolone	C05488	1.58002	0.00998279	0.0099195	0.0129425
Lyxonic Acid, 1,4-Lactone	NA	NA	1.30081	0.017269	0.383078	1.72649	Linoleic Acid	Linoleic Acid	C01595	1.41339	0.0370573	0.00801511	0.00949887	Cholestane-3,5,6-Triol	3Beta,5Alpha,6Beta-Cholestanetriol	C05425	1.64264	0.00276391	0.121352	0.0623749
Linolenic Acid	Alpha-Linolenic Acid	C06427	1.40357	0.00580172	0.0546436	0.0810763	L-Glutamic Acid	L-Glutamic Acid	C00025	1.27944	0.0259717	0.00470765	0.00598727	Canavanine Degr Prod	Cavanine	C00308	1.38966	0.0231675	0.0176523	0.00452291
Leucrose 2	NA	NA	1.44441	0.00718671	0.175542	0.679096	L-Allothreonine 1	L-Allothreonine	C05519	1.05706	0.0451331	1.56283	1.085	Beta-Alanine 2	Beta-Alanine	C00099	1.62407	0.0061631	0.0394806	0.111537
L-Allothreonine 1	L-Allothreonine	C05519	1.50657	0.00617218	0.954529	0.462572	Itaconic Acid	Itaconic Acid	C00490	1.63008	0.000783826	0.00991602	0.0160209	Aminomalonic Acid	Aminomalonic Acid	C00872	1.42372	0.04046	0.0155329	0.0320722
Isoleucine	Isoleucine	C00407	1.29573	0.0243887	0.652662	0.392865	Glycolic Acid	Glycolic Acid	C00160	1.59386	0.00229641	0.172498	0.226914	Alpha-Ketoglutaric Acid	Alpha-Ketoglutaric Acid	C00026	1.30455	0.036187	0.0413784	0.076713
Glycolic Acid	Glycolic Acid	C00160	1.56388	0.000885699	0.158432	0.211967	Glycine 2	Glycine	C00037	1.59354	0.00176731	0.251597	0.376426	6-Methylmercaptopurine 2	6-Methylmercaptopurine	C16614	1.58485	0.00591584	0.00185284	0.00301455
Glycine 2	Glycine	C00037	1.38284	0.0162635	0.117763	0.15477	Gluconic Acid 1	D-Gluconic Acid	C00257	1.25357	0.0367742	0.0685131	0.110699	4-Hydroxybutyrate	4-Hydroxybutyric Acid	C00989	1.73897	0.000741843	0.0195811	0.00614431
Glycerol	Glycerol	C00116	1.42549	0.00635059	0.854545	0.615728	Dithioerythritol	Dithioerythritol	C00950	1.44926	0.0179198	0.0363574	0.0209562	4-Aminophenol 2	4-Aminophenol	C02372	1.40415	0.0321742	0.0830052	0.0375731
Glutaric Acid	Glutaric Acid	C00489	1.64394	0.000182098	0.00597401	0.0314408	Diglycerol 1	NA	NA	1.61944	0.00314859	0.0954438	0.191045	3-Methylamino-1,2-Propanediol 2	NA	NA	1.45858	0.0162839	0.0220234	0.0110088
Glutaraldehyde 4	Glutaraldehyde	C12518	1.31891	0.0368229	0.024584	0.0321392	D-Glucoheptose 1	NA	NA	1.35509	0.0148248	0.114632	0.0342699	3-Hydroxypropionic Acid 1	3-Hydroxypropionic Acid	C01013	1.42168	0.0345395	0.0193424	0.0307266
Glucoheptonic Acid 3	NA	NA	1.22865	0.0362185	0.0888394	0.239148	D-Galacturonic Acid 2	D-Galacturonic Acid	C00333	1.38963	0.0151007	0.00455841	0.000565794	3-Hydroxynorvaline 2	NA	NA	1.7689	0.000806063	0.0523318	0.00824848
Galactinol 1	Galactinol	C01235	1.41187	0.00644518	0.18703	0.587345	D-Arabitol	D-Arabitol	C01904	1.59389	0.00213493	0.00254759	0.0202525	3-Hydroxy-3-Methylglutaric Acid	3-Hydorxy-3-Methylglutaric Acid	C03761	1.61653	0.00575089	0.0278802	0.0583027
Fumaric Acid	Fumaric Acid	C00122	1.57877	0.00373009	0.212403	0.642221	Cycloleucine 1	Cycloleucine	C03969	1.61396	0.0196017	3.56463	0.82475	21-Hydroxypregnenolone 2	21-Hydroxypregnenolone	C05485	1.47725	0.0463556	0.150081	0.00938959
Ethanolamine	Ethanolamine	C00189	1.6625	0.000199199	1.69045	2.72891	Citramalic Acid	Citramalic Acid	C00815	1.43443	0.0143931	0.0151324	0.00994617	1-Monopalmitin	NA	NA	1.64217	0.0081288	0.00808926	0.00158365
Epicatechin	(-)-Epicatechin	C09727	1.49479	0.00494052	0.718453	0.317265	Citraconic Acid Degr1	NA	NA	1.33028	0.0128939	0.0285145	0.00725815	1,3-Diaminopropane	1,3-Diaminopropane	C00986	1.59035	0.00359242	0.00981965	0.00174206
Dithioerythritol	Dithioerythritol	C00950	1.4472	0.0178621	0.0176443	0.0365276	Bis(2-Hydroxypropyl)Amine 1	NA	NA	1.47566	0.0300465	0.231986	0.0983902
Diglycerol 1	NA	NA	1.6941	2.29722e-05	0.0369253	0.0748132	Aminooxyacetic Acid	NA	NA	1.49096	0.0120339	0.0112153	0.014892
Digitoxose 2	D-Digitoxose	C21045	1.67641	5.0579e-05	0.0215059	0.122825	Alanine 1	Alanine	C00041	1.46043	0.00873343	3.45897	1.59495
D-Glucoheptose 1	NA	NA	1.22571	0.041739	0.0618718	0.160186	4-Hydroxybutyrate	4-Hydroxybutyric Acid	C00989	1.60043	0.0036479	0.0297302	0.00513688
D-Arabitol	D-Arabitol	C01904	1.51277	0.0028663	0.00352462	0.0183333	3-Methylamino-1,2-Propanediol 2	NA	NA	1.50303	0.00712493	0.0259521	0.0142972
D-(Glycerol 1-Phosphate)	D-Glycerol 1-Phosphate	C00093	1.28709	0.0214726	0.175378	0.0625211	2-Butyne-1,4-Diol	2-Butyne-1,4-Diol	C02497	1.26238	0.046453	0.014203	0.0175558
Cytidine-Monophosphate Degr Prod	Cytidine-5'-Monophosphate	C00055	1.56586	0.000967727	0.00829385	0.0208907	21-Hydroxypregnenolone 2	21-Hydroxypregnenolone	C05485	1.47445	0.038219	0.549824	0.0892464
Caffeic Acid	Caffeic Acid	C01481	1.21292	0.0419142	0.0504319	0.0256256	1-Monopalmitin	NA	NA	1.49673	0.00928575	0.00811488	0.00208489
Benzyl Thiocyanate	Benzyl Thiocyate	C02660	1.33373	0.0182211	0.0037706	0.00129781	1,3-Diaminopropane	1,3-Diaminopropane	C00986	1.46997	0.0135575	0.00860109	0.00317625
Benzoic Acid	Benzoic Acid	C00180	1.60697	0.000272507	0.0309062	0.0567342
Aminooxyacetic Acid	NA	NA	1.34091	0.033629	0.0121099	0.0172272
Alpha-Tocopherol	Alpha-Tocopherol	C02477	1.40583	0.0184468	0.00113681	0.00363641
5-Aminovaleric Acid Lactam	NA	NA	1.32779	0.0317598	0.119159	0.0678302
4-Hydroxybenzaldehyde 2	4-Hydroxybenzaldehyde	C00633	1.41461	0.0138077	0.00947858	0.00521824
4-Acetylbutyric Acid 2	4-Acetylbutyric Acid	C02129	1.47297	0.0099369	0.0057628	0.00728922
4,2',4'-Trihydroxychalcone	4,2',4'-Trihydroxychalcone	C08650	1.19668	0.0472517	0.00194009	0.0079189
3-Methylcatechol	3-Methylcatechol	C02923	1.19796	0.0259209	0.00204385	0.00131174
3-Hydroxypropionic Acid 1	3-Hydroxypropionic Acid	C01013	1.61218	0.00421084	0.0137976	0.0227796
3-Hydroxybutyric Acid	(R)-3-Hydroxybutyric Acid	C01089	1.41879	0.00259779	0.0150017	0.0191444
3-Hydroxy-3-Methylglutaric Acid	3-Hydorxy-3-Methylglutaric Acid	C03761	1.45061	0.020297	0.00299638	0.0109408
3-Aminoisobutyric Acid 1	3-Aminoisobutyric Acid	C05145	1.41188	0.014969	0.0447222	0.057954
3,6-Anhydro-D-Galactose 4	3,6-Anhydro-D-Galactose	C06474	1.32572	0.00771484	0.000172297	0.0011457
2-Hydroxyvaleric Acid	NA	NA	1.31371	0.0271815	0.00369363	0.00962959
2,3-Dimethylsuccinic Acid	NA	NA	1.19195	0.0369361	0.00139001	0.00273659
1-Monopalmitin	NA	NA	1.58116	0.000807402	0.000731811	0.00495274
