# Supplementary material for: Sex-biased genes and metabolites explain morphologically sexual dimorphism and reproductive costs in Salix paraplesia catkins
Source: Hortic Res. 2021 Jun 1;8:125. doi: 10.1038/s41438-021-00566-3 (PMC8166972; doi:10.1038/s41438-021-00566-3)
Supplement: Supplementary file 10 — Supplemental Table S9 [file 41438_2021_566_MOESM10_ESM.xlsx]

## Sheet: Sheet1
Supplement Table 9 KEGG enrichment of sex-biased genes involved in hormone signal transduction.
Flowering Stage	Gene ID	S1F	S1M	Log2FoldChange	P value	Padj	KEGG Pathway GeneID	Sex-biased Pattern	Definition
Early stage	Sapur.008G006000.v5.1	292.768	1154.79	-1.97896	0.000841071	0.00786151	pop:7486852	male	ABF
	Sapur.010G200800.v5.1	102.671	217.057	-1.07866	0.00422047	0.0278301	pop:18102797	male	ABF
	Sapur.010G189100.v5.1	0.743128	25.994	-5.03198	0.000355543	0.00392109	pop:7477182	male	AHP
	Sapur.005G031900.v5.1	448.024	117.997	1.92883	1.25533e-06	3.15288e-05	pop:18098843	female	AHP
	Sapur.004G033900.v5.1	2379.29	907.004	1.39116	5.87022e-08	2.09463e-06	pop:7470245	female	ARF
	Sapur.005G189800.v5.1	2578.98	567.904	2.18373	5.07006e-09	2.25466e-07	pop:7477660	female	ARF
	Sapur.006G080600.v5.1	218.194	67.9418	1.68674	0.000211493	0.00257635	pop:7487306	female	AUX1
	Sapur.010G149700.v5.1	95.1647	28.8765	1.71352	0.00126497	0.0108139	pop:7490334	female	AUX1
	Sapur.009G105000.v5.1	1233.28	213.083	2.52999	4.66701e-13	4.02724e-11	pop:7472133	female	AUX1
	Sapur.004G129300.v5.1	423.537	60.4634	2.81299	1.20905e-05	0.000229194	pop:7470387	female	AUX1
	Sapur.006G114200.v5.1	757.819	289.82	1.38533	5.92773e-05	0.000882491	pop:18100300	female	auxin response factor
	Sapur.005G190200.v5.1	135.917	44.7126	1.60385	0.000290776	0.00334484	pop:7477664	female	auxin-responsive protein SAUR50
	Sapur.001G171200.v5.1	197.711	623.248	-1.65723	1.76839e-07	5.58616e-06	pop:18094894	male	BAK1
	Sapur.002G103400.v5.1	4.44322	172.897	-5.28047	9.48385e-12	6.62593e-10	pop:7462891	male	BRI1
	Sapur.009G113200.v5.1	331.788	1002.77	-1.59552	0.000449069	0.00473622	pop:7474956	male	BSK
	Sapur.T047200.v5.1	1536.92	764.342	1.00673	0.00088195	0.00815503	pop:7463388	female	BSK
	Sapur.003G056800.v5.1	708.221	225.792	1.64622	2.63939e-09	1.25287e-07	pop:18096942	female	BSK
	Sapur.007G027600.v5.1	1794.01	866.247	1.05133	0.00122606	0.01056	pop:7478010	female	BZR1/2
	Sapur.008G111900.v5.1	860.82	280.263	1.61986	2.60647e-06	5.93452e-05	pop:7457818	female	CRE1
	Sapur.002G100000.v5.1	101.137	442.995	-2.13005	0.00350999	0.0241428	pop:7472682	male	CYCD3
	Sapur.005G124800.v5.1	5658.96	1990.99	1.50695	2.01939e-12	1.56145e-10	pop:7476401	female	CYCD3
	Sapur.014G013200.v5.1	2426.88	487.793	2.31502	2.38533e-12	1.82392e-10	pop:18104838	female	CYCD3
	Sapur.010G083400.v5.1	1391.83	615.708	1.17704	3.67599e-05	0.00059418	pop:7475521	female	DELLA
	Sapur.011G096300.v5.1	276.86	679.886	-1.29675	0.000247925	0.00292652	pop:7454392	male	GH3
	Sapur.019G099300.v5.1	384.276	71.6981	2.41964	0.00825282	0.0460522	pop:18108586	female	GH3
	Sapur.016G272800.v5.1	506.095	79.7031	2.67105	6.37574e-09	2.77698e-07	pop:18095866	female	GH3
	Sapur.013G128200.v5.1	91.5066	8.79724	3.37307	2.83682e-07	8.46035e-06	pop:7497387	female	GH3
	Sapur.001G117800.v5.1	523.657	243.489	1.10252	0.00528054	0.0330058	pop:18094165	female	MYC2
	Sapur.014G081700.v5.1	80.4736	23.165	1.80362	0.000503034	0.00519978	pop:7478791	female	MYC2
	Sapur.15ZG124300.v5.1	3.81297	30.239	-2.95758	0.00088195	0.00815503	pop:7481847	male	PP2C
	Sapur.016G136700.v5.1	1203.26	573.279	1.06883	0.00303025	0.0215372	pop:7485683	female	PP2C
	Sapur.012G101200.v5.1	312.108	71.8438	2.12324	0.00345684	0.0238283	pop:7482164	female	PP2C
	Sapur.014G075600.v5.1	481.166	198.454	1.27823	8.69053e-05	0.00121681	pop:7492771	female	PYR/PYL
	Sapur.006G057000.v5.1	16.6249	241.85	-3.85729	0.000341396	0.00380779	pop:7485482	male	SAUR
	Sapur.002G018500.v5.1	98.5021	16.2246	2.62621	8.23222e-05	0.00116269	pop:7479690	female	SAUR
	Sapur.013G001100.v5.1	1520.13	618.591	1.29745	1.31264e-13	1.21661e-11	pop:7478869	female	TF
	Sapur.014G088300.v5.1	761.876	200.996	1.92263	9.56166e-05	0.00131734	pop:7486837	female	TF
	Sapur.004G153000.v5.1	39.9393	513.493	-3.68247	2.8069e-28	8.39844e-26	pop:18098126	male	TGA
	Sapur.009G128700.v5.1	174.72	770.871	-2.14105	6.65175e-08	2.33848e-06	pop:7460056	male	TGA
	Sapur.008G095300.v5.1	768.813	346.128	1.14892	0.000684137	0.00666582	pop:7483943	female	TGA
	Sapur.014G108200.v5.1	779.017	380.645	1.03457	0.00214357	0.0164821	pop:7491325	female	TIR1
	Sapur.004G021100.v5.1	2457.16	1080.23	1.18494	4.74607e-06	0.000100034	pop:7494337	female	TIR1
	Sapur.011G027600.v5.1	555.424	236.073	1.23492	2.91493e-05	0.000482787	pop:7485598	female	TIR1
	Sapur.006G153400.v5.1	259.049	568.295	-1.13266	0.0011617	0.0101325	pop:7479549	male	two-component response regulator ARR12 isoform X2
Blooming stage	Sapur.003G153000.v5.1	46.2026	466.205	-3.33414	1.64727e-05	0.000417762	pop:7462788	male	A-ARR
	Sapur.005G133100.v5.1	0	38.6672	-7.91074	0.0018956	0.0170502	pop:7463192	male	ABF
	Sapur.006G128800.v5.1	83.4679	301.642	-1.85609	0.00255083	0.0210143	pop:7492469	male	ABF
	Sapur.005G031900.v5.1	2056.99	257.749	2.99547	3.97684e-10	4.50544e-08	pop:18098843	female	AHP
	Sapur.002G018600.v5.1	403.611	5130.26	-3.66796	5.77632e-06	0.000177059	pop:7490662	male	ARF
	Sapur.004G033900.v5.1	834.883	346.738	1.26872	0.00221195	0.0189788	pop:7470245	female	ARF
	Sapur.005G189800.v5.1	894.65	7298.23	-3.02808	0.00197061	0.017474	pop:7477660	male	ARF
	Sapur.001G164600.v5.1	162.988	602.191	-1.8844	1.33884e-07	7.33903e-06	pop:7483540	male	AUX/IAA
	Sapur.002G034100.v5.1	30.2794	769.333	-4.6677	1.65484e-08	1.20488e-06	pop:7472001	male	AUX/IAA
	Sapur.005G173300.v5.1	4.78254	65.9614	-3.81493	0.00754962	0.0464742	pop:7476883	male	AUX/IAA
	Sapur.008G130800.v5.1	217.07	928.123	-2.09637	0.000575644	0.00704579	pop:7467523	male	AUX/IAA
	Sapur.008G052300.v5.1	78.0588	11.328	2.7769	0.00269635	0.021901	pop:7488012	female	AUX1
	Sapur.005G190200.v5.1	43.2042	10.0806	2.09002	0.00544725	0.0366047	pop:7477664	female	auxin-responsive protein SAUR50
	Sapur.002G108600.v5.1	505.588	213.976	1.24132	2.05689e-05	0.000501786	pop:7453898	female	BZR1/2
	Sapur.003G127900.v5.1	5125.19	1971.95	1.37807	1.61875e-07	8.55371e-06	pop:7496567	female	CRE1
	Sapur.005G124800.v5.1	2095.44	507.083	2.04687	0.000287394	0.00412562	pop:7476401	female	CYCD3
	Sapur.010G083400.v5.1	1769.19	710.307	1.31674	0.000240057	0.00359552	pop:7475521	female	DELLA
	Sapur.003G159600.v5.1	195.104	489.826	-1.327	0.000358113	0.0048787	pop:18097269	male	EIN3
	Sapur.002G030000.v5.1	13.8586	1.8904	2.87168	0.00512437	0.0350235	pop:7471970	female	ERF1/2
	Sapur.010G040200.v5.1	3.17718	25.9752	-3.03518	0.00776305	0.0473864	pop:7492415	male	ERF1/2
	Sapur.008G133300.v5.1	7967.23	2366.92	1.751	3.25435e-05	0.0007201	pop:7467534	female	ETR
	Sapur.007G047600.v5.1	3.49715	335.221	-6.62709	1.75111e-11	2.93471e-09	pop:18101160	male	GH3
	Sapur.011G096300.v5.1	324.553	1678.75	-2.37071	0.000366419	0.00496796	pop:7454392	male	GH3
	Sapur.013G128200.v5.1	156.925	16.2644	3.27304	7.17003e-05	0.00137522	pop:7497387	female	GH3
	Sapur.016G272800.v5.1	988.865	72.1183	3.77517	0.000720956	0.00832815	pop:18095866	female	GH3
	Sapur.002G146500.v5.1	86.8658	21114.4	-7.92516	1.56065e-08	1.14811e-06	pop:7497237	male	JAR1
	Sapur.001G132400.v5.1	37.5688	298.377	-2.99101	0.00110612	0.0114944	pop:18094704	male	JAZ
	Sapur.003G039300.v5.1	305.078	1412.38	-2.21205	0.000343244	0.00473075	pop:7475677	male	JAZ
	Sapur.006G114900.v5.1	3350.81	17379.6	-2.3748	0.00388402	0.0286782	pop:18100309	male	JAZ
	Sapur.005G162300.v5.1	11.278	73.8005	-2.70949	0.0035123	0.0266392	pop:7464660	male	NPR1
	Sapur.009G027300.v5.1	373.453	4032.39	-3.43297	4.24991e-07	1.96683e-05	pop:7481518	male	PP2C
	Sapur.018G043000.v5.1	545.276	1103.76	-1.017	0.00768035	0.0470947	pop:7463721	male	PP2C
	Sapur.012G018200.v5.1	352.485	126.014	1.48284	4.68705e-06	0.000147995	pop:7485222	female	PYR/PYL
	Sapur.003G078300.v5.1	9.37323	125.012	-3.7515	0.000139615	0.00234261	pop:7479218	male	SAUR
	Sapur.008G005200.v5.1	240.677	733.462	-1.60769	1.95792e-10	2.45373e-08	pop:7486843	male	SIMKK
	Sapur.013G005200.v5.1	4.83139	79.2244	-4.0493	4.8512e-05	0.00100512	pop:7478884	male	TCH4
	Sapur.005G001000.v5.1	659.003	190.098	1.79224	0.00363062	0.0272976	pop:18098446	female	TF
	Sapur.005G163400.v5.1	872.825	345.634	1.33601	0.00159026	0.0149935	pop:7464824	female	TF
	Sapur.002G073000.v5.1	330.215	875.152	-1.40503	0.00135628	0.013292	pop:7463191	male	TGA
	Sapur.004G153000.v5.1	6.51004	228.864	-5.14312	5.16632e-08	3.21895e-06	pop:18098126	male	TGA
	Sapur.006G046200.v5.1	142.727	547.023	-1.93832	0.00709736	0.0444928	pop:7485463	male	TGA
	Sapur.014G108200.v5.1	1003.84	450.848	1.15441	0.000204651	0.00317781	pop:7491325	female	TIR1
	Sapur.003G109200.v5.1	10.9089	132.476	-3.59628	0.00809785	0.0488926	pop:7465343	male	transcription factor MYC2
	Sapur.018G016700.v5.1	28.8946	4.67497	2.64236	0.00104363	0.0110204	pop:7489144	female	two-component response regulator ARR12 isoform X1
	Sapur.006G113100.v5.1	91.4548	1379.8	-3.9148	2.47768e-06	8.72827e-05	pop:18100288	male	uncharacterized protein LOC18100288 isoform X2
Later stage	Sapur.016G087300.v5.1	50.5236	7.85268	2.67612	0.00344791	0.0123097	pop:7486492	female	auxin-induced protein 15A
	Sapur.008G155300.v5.1	242.911	72.3959	1.7447	0.00751156	0.0235825	pop:7469072	female	A-ARR
	Sapur.010G031800.v5.1	82.5313	12.431	2.72783	0.000204788	0.00114776	pop:18102382	female	A-ARR
	Sapur.003G153000.v5.1	69.9927	163.495	-1.2266	0.0108819	0.0318436	pop:7462788	male	A-ARR
	Sapur.014G017200.v5.1	1231.75	2506.19	-1.02456	0.00910066	0.027546	pop:18104883	male	ABF
	Sapur.016G117900.v5.1	132.828	361.999	-1.44625	2.47013e-07	2.99191e-06	pop:7467970	male	ABF
	Sapur.010G200800.v5.1	87.0689	14.1422	2.6222	0.000273269	0.00146438	pop:18102797	female	ABF
	Sapur.004G153200.v5.1	0.239808	7.6231	-4.72374	0.00611632	0.0199099	pop:7460054	male	ABF
	Sapur.013G028600.v5.1	519.22	177.167	1.55055	0.00105704	0.00459404	pop:7473313	female	AHP
	Sapur.006G080500.v5.1	31.0058	107.489	-1.78979	0.00014619	0.000855259	pop:7487305	male	AHP
	Sapur.004G033900.v5.1	902.893	182.303	2.30745	2.87672e-05	0.000205384	pop:7470245	female	ARF
	Sapur.002G018600.v5.1	901.337	2737.82	-1.60275	3.63841e-05	0.000252679	pop:7490662	male	ARF
	Sapur.001G186500.v5.1	520.798	115.901	2.16857	2.71946e-05	0.000195632	pop:18098365	female	ARF
	Sapur.005G041900.v5.1	3650.39	1529.62	1.25477	0.0135609	0.0382389	pop:18098972	female	AUX/IAA
	Sapur.006G195200.v5.1	375.947	74.9005	2.32587	0.000104432	0.000637042	pop:7470733	female	AUX/IAA
	Sapur.013G038700.v5.1	322.496	93.4496	1.78604	0.0138031	0.0387847	pop:7474608	female	AUX/IAA
	Sapur.008G140400.v5.1	236.495	23.8624	3.30503	1.25767e-07	1.61503e-06	pop:7494754	female	AUX/IAA
	Sapur.010G046500.v5.1	217.441	29.6778	2.87056	1.37669e-08	2.12885e-07	pop:7475425	female	AUX/IAA
	Sapur.005G173300.v5.1	137.158	11.0693	3.62505	4.89478e-06	4.33588e-05	pop:7476883	female	AUX/IAA
	Sapur.010G091200.v5.1	12.8302	1.64252	2.97662	0.0124616	0.0356595	pop:7459819	female	AUX/IAA
	Sapur.014G088600.v5.1	9.27533	0	5.37672	0.00667821	0.0213783	pop:7455385	female	AUX/IAA
	Sapur.002G151100.v5.1	8.65248	0	5.28317	0.00681612	0.0217577	pop:7481449	female	AUX/IAA
	Sapur.006G080600.v5.1	230.595	986.403	-2.09702	0.000718668	0.00332031	pop:7487306	male	AUX1
	Sapur.005G135900.v5.1	224.466	663.673	-1.56475	0.0116941	0.0338577	pop:7460939	male	AUX1
	Sapur.009G105000.v5.1	170.836	1.18582	7.14761	4.22715e-11	9.94974e-10	pop:7472133	female	AUX1
	Sapur.004G129300.v5.1	70.8122	2.38028	4.88199	4.35758e-06	3.91471e-05	pop:7470387	female	AUX1
	Sapur.006G102800.v5.1	20.1484	0.409552	5.53965	0.000120616	0.000723098	pop:18100162	female	auxin-induced protein 6B
	Sapur.002G140600.v5.1	220.797	876.607	-1.98854	6.75906e-07	7.37581e-06	pop:7497282	male	auxin-responsive protein SAUR32
	Sapur.005G190200.v5.1	126.8	5.51109	4.51123	4.47316e-08	6.2763e-07	pop:7477664	female	auxin-responsive protein SAUR50
	Sapur.006G229200.v5.1	22.3915	2.37596	3.22047	0.000884576	0.00395753	pop:18100786	female	auxin-responsive protein SAUR71
	Sapur.002G103400.v5.1	51.5417	365.337	-2.82473	5.50533e-05	0.000362786	pop:7462891	male	BKI1
	Sapur.T047200.v5.1	758.547	176.634	2.1017	3.2269e-07	3.8036e-06	pop:7463388	female	BSK
	Sapur.003G056800.v5.1	66.4026	6.37734	3.37017	1.71459e-08	2.5996e-07	pop:18096942	female	BSK
	Sapur.010G071000.v5.1	674.207	126.41	2.41403	1.42795e-05	0.00011163	pop:7462655	female	CRE1
	Sapur.008G111900.v5.1	104.229	13.2929	2.96888	6.79424e-08	9.25024e-07	pop:7457818	female	CRE1
	Sapur.005G124800.v5.1	3111.74	132.679	4.55092	1.9834e-09	3.57425e-08	pop:7476401	female	CYCD3
	Sapur.014G013200.v5.1	1176.79	58.32	4.33366	3.86777e-45	5.20739e-43	pop:18104838	female	CYCD3
	Sapur.016G181200.v5.1	128.755	9.14144	3.80602	5.66158e-11	1.30821e-09	pop:7492059	female	CYCD3
	Sapur.002G100000.v5.1	35.353	5.62681	2.65204	0.000367575	0.00188217	pop:7472682	female	CYCD3
	Sapur.010G083400.v5.1	913.214	274.419	1.73409	0.00274496	0.0101991	pop:7475521	female	DELLA
	Sapur.017G103500.v5.1	767.104	2244.84	-1.54924	2.59623e-06	2.47164e-05	pop:18099385	male	DELLA
	Sapur.008G006500.v5.1	967.957	2112.45	-1.12591	0.0134151	0.0379175	pop:7490866	male	EIN3
	Sapur.003G159600.v5.1	277.719	662.543	-1.25359	3.98168e-05	0.000273446	pop:18097269	male	EIN3
	Sapur.010G040200.v5.1	122.719	1.57827	6.25387	8.03001e-13	2.32778e-11	pop:7492415	female	ERF1/2
	Sapur.013G041800.v5.1	12.6986	0.388135	4.86807	0.00220108	0.0084907	pop:7487696	female	ERF1/2
	Sapur.002G151800.v5.1	1533.87	12941.3	-3.07665	1.60759e-08	2.45334e-07	pop:7458234	male	G1D1
	Sapur.014G110100.v5.1	1334.25	5970.59	-2.16176	0.00310455	0.0112928	pop:7457976	male	G1D1
	Sapur.009G072500.v5.1	1369.37	5965.67	-2.12314	0.0011441	0.00491606	pop:7469610	male	GH3
	Sapur.016G272800.v5.1	166.242	8.11002	4.36137	6.05006e-17	2.49014e-15	pop:18095866	female	GH3
	Sapur.019G099300.v5.1	56.8285	5.15284	3.45263	1.71651e-05	0.000130978	pop:18108586	female	GH3
	Sapur.014G074100.v5.1	368.262	979.351	-1.41095	0.000311316	0.00163387	pop:7494139	male	JAR1
	Sapur.006G114900.v5.1	3346.91	7177.35	-1.10055	0.00303304	0.0110765	pop:18100309	male	JAZ
	Sapur.001G050600.v5.1	1464.51	5246	-1.84062	2.93078e-06	2.74612e-05	pop:7482810	male	JAZ
	Sapur.012G030000.v5.1	942.011	1951.37	-1.05045	0.000472254	0.00232466	pop:7493480	male	JAZ
	Sapur.005G162300.v5.1	15.7584	283.901	-4.16713	9.55953e-06	7.83091e-05	pop:7464660	male	NPR1
	Sapur.008G046700.v5.1	1877.05	8379.84	-2.15834	1.89343e-09	3.42434e-08	pop:7467562	male	PP2C
	Sapur.012G016700.v5.1	1281.88	9331.24	-2.86372	5.28997e-07	5.9432e-06	pop:7489826	male	PP2C
	Sapur.006G135100.v5.1	501.413	2677.79	-2.41668	2.87913e-08	4.18519e-07	pop:18100465	male	PP2C
	Sapur.009G027300.v5.1	382.11	2048.2	-2.42187	2.39797e-10	4.98913e-09	pop:7481518	male	PP2C
	Sapur.010G156600.v5.1	313.424	1634.49	-2.38274	0.000750724	0.00345042	pop:7458124	male	PP2C
	Sapur.012G101200.v5.1	263.389	1111.04	-2.07669	1.61082e-05	0.00012426	pop:7482164	male	PP2C
	Sapur.15ZG124300.v5.1	11.797	105.35	-3.15541	0.000123057	0.00073671	pop:7481847	male	PP2C
	Sapur.15ZG013900.v5.1	6.91211	86.4487	-3.63189	3.27096e-05	0.000229948	pop:7475604	male	PP2C
	Sapur.009G065000.v5.1	41.8977	1966.27	-5.54625	1.20302e-26	8.37769e-25	pop:18102076	male	PR-1
	Sapur.014G075600.v5.1	453.623	1145.89	-1.33663	0.0156468	0.042996	pop:7492771	male	PYR/PYL
	Sapur.006G085000.v5.1	10.2658	50.8665	-2.31348	9.08042e-05	0.000562637	pop:7487337	male	PYR/PYL
	Sapur.014G048700.v5.1	252.257	688.77	-1.44828	0.00199284	0.00781074	pop:7497353	male	SAUR
	Sapur.005G190000.v5.1	35.3433	146.081	-2.04913	0.00134151	0.00561269	pop:7493953	male	SAUR
	Sapur.010G205300.v5.1	7.95258	2324.19	-8.18495	3.50179e-61	7.52339e-59	pop:7469463	male	SAUR
	Sapur.018G045700.v5.1	7.4189	49.0907	-2.72296	1.99359e-05	0.000149079	pop:7467922	male	SAUR
	Sapur.010G205200.v5.1	2.43673	23.3886	-3.26572	0.0104164	0.0307487	pop:7469464	male	SAUR
	Sapur.007G087100.v5.1	577.154	3690.01	-2.67654	1.24892e-07	1.60516e-06	pop:7466792	male	SnRK2
	Sapur.004G108300.v5.1	39.7515	189.738	-2.25205	0.008799	0.0268292	pop:18097834	male	SnRK2
	Sapur.012G007500.v5.1	23.5456	0.409552	5.76085	0.00760981	0.0238564	pop:18098269	female	SnRK2
	Sapur.006G139000.v5.1	13.3753	365.961	-4.76305	5.41222e-10	1.06462e-08	pop:18100515	male	TCH4
	Sapur.005G005900.v5.1	11.5884	0.797687	3.85412	0.00705511	0.0223908	pop:7479149	female	TCH4
	Sapur.005G163400.v5.1	442.121	151.41	1.54525	0.00981194	0.0292675	pop:7464824	female	TF
	Sapur.002G073000.v5.1	887.461	7316.15	-3.04319	1.20278e-07	1.55178e-06	pop:7463191	male	TGA
	Sapur.009G128700.v5.1	297.683	1498.19	-2.33122	0.000310713	0.00163155	pop:7460056	male	TGA
	Sapur.007G078900.v5.1	226.04	825.595	-1.86835	0.000671978	0.00313559	pop:7457118	male	TGA
	Sapur.005G064100.v5.1	125.404	609.61	-2.28102	4.99982e-05	0.000332831	pop:7486326	male	TGA
	Sapur.005G133200.v5.1	117.925	39.0745	1.59007	0.00135793	0.00566453	pop:7469115	female	TGA
	Sapur.008G095300.v5.1	69.7519	380.852	-2.44928	4.89369e-05	0.000326602	pop:7483943	male	TGA
	Sapur.004G153000.v5.1	34.3709	259.407	-2.91609	1.69222e-06	1.68294e-05	pop:18098126	male	TGA
	Sapur.018G070600.v5.1	0	8.86886	-5.90294	0.00242776	0.0091976	pop:7461591	male	two-component response regulator ARR14
	Sapur.006G113100.v5.1	41.4225	5526.57	-7.06189	7.87041e-59	1.54817e-56	pop:18100288	male	uncharacterized protein LOC18100288 isoform X2
